# Supplementary material for: Stemness Analysis Uncovers That The Peroxisome Proliferator-Activated Receptor Signaling Pathway Can Mediate Fatty Acid Homeostasis In Sorafenib-Resistant Hepatocellular Carcinoma Cells
Source: Front Oncol. 2022 Jul 22;12:912694. doi: 10.3389/fonc.2022.912694 (PMC9361019; doi:10.3389/fonc.2022.912694)
Supplement: Supplementary file 2 [file Table_1.csv]

stemness weight of 13013 genes
weight	SYMBOL
0.000440708	TSPAN6
-0.000433578	TNMD
0.000465999	DPM1
-0.00036738	SCYL3
-5.02E-06	C1orf112
0.000413937	FUCA2
0.000423741	GCLC
9.77E-05	NFYA
-0.000229096	STPG1
-0.000353605	NIPAL3
0.000357395	LAS1L
-0.000550001	ENPP4
4.63E-05	SEMA3F
-0.000568949	CFTR
0.000177786	ANKIB1
0.00047605	CYP51A1
0.000137987	KRIT1
-8.43E-05	RAD52
0.000199453	BAD
0.000377953	LAP3
0.000421737	CD99
-0.001072151	HS3ST1
0.000175521	MAD1L1
0.000533526	LASP1
6.52E-05	SNX11
-0.000893888	TMEM176A
0.00102323	M6PR
-0.000150116	KLHL13
0.000334428	ICA1
0.000371722	DBNDD1
0.000104274	ALS2
-0.000424921	CASP10
-0.000170669	CFLAR
-0.000393596	TFPI
0.000380434	NDUFAF7
0.000513944	RBM5
-0.000293459	MTMR7
-0.000186393	SLC7A2
0.000780244	ARF5
-0.000422457	SARM1
0.000411386	POLDIP2
0.000221407	PLXND1
0.000633793	AK2
0.000719635	FKBP4
-0.000510829	KDM1A
0.000461839	RBM6
-0.000395036	CAMKK1
0.000206738	RECQL
-0.00011922	VPS50
-0.000845253	HSPB6
-0.000125481	ARHGAP33
0.00073757	NDUFAB1
-0.001216141	ZMYND10
-0.002220065	ARX
0.000458712	SLC25A13
4.13E-05	ST7
4.13E-05	ST7-OT3
0.000364149	CDC27
-0.00092974	CALCR
0.000224002	HCCS
0.000290851	DVL2
-0.000716324	PRSS22
0.000292176	UPF1
-0.000490692	SKAP2
0.001077868	SLC25A5
4.70E-05	MCUB
0.000180065	POLR2J
0.000286309	DHX33
-0.002386746	MEOX1
-0.00083285	THSD7A
0.000519629	LIG3
0.000271936	RPAP3
-0.000353007	ACSM3
-0.000269812	REXO5
0.000689317	CIAPIN1
-0.000362887	FAM214B
-0.001604497	COPZ2
8.15E-05	PRKAR2B
-3.10E-05	MSL3
0.000204993	CREBBP
-0.000190246	TSPOAP1
-0.001577826	MPO
2.73E-05	GCFC2
0.000300141	WDR54
-0.000393718	CROT
5.62E-05	KMT2E
0.000324421	RHBDD2
-0.000551021	SOX8
7.36E-06	IBTK
0.000413924	ZNF195
8.59E-05	MYCBP2
-0.000155183	FBXL3
5.68E-05	PDK2
3.02E-05	ITGA3
-0.000139676	ZFX
0.000213564	LAMP2
-0.000195835	ITGA2B
0.000359552	GDE1
0.000378578	REX1BD
-0.000139178	CRLF1
-0.000392185	OSBPL7
0.000516191	TMEM98
0.000125747	YBX2
-0.000501523	ABCC8
0.000409201	TMEM132A
0.000588192	AP2B1
-0.000426029	TAC1
0.00018829	ZNF263
-0.000676805	CX3CL1
-1.43E-05	SPATA20
-0.000621463	CACNA1G
0.000669781	TNFRSF12A
-0.000185058	MAP3K9
0.00050249	RALA
0.000138053	BAIAP2L1
-0.000274948	KDM7A
0.000383009	ETV1
0.000150703	AGK
-1.42E-06	PHTF2
-6.43E-05	CCL26
0.00010163	FARP2
-0.000584539	USH1C
0.000640364	GGCT
0.000476557	DBF4
0.000343372	IFRD1
-6.14E-05	COX10
0.000222478	GTF2IRD1
0.00026761	PAF1
0.000314025	VPS41
-0.000125543	ARHGAP44
0.000621794	ELAC2
-0.000423306	ARSD
0.000142049	PNPLA4
0.000152292	ADIPOR2
-0.000523067	CDKL3
0.000214828	MARK4
0.000420507	PROM1
0.000537377	CCDC124
0.000521986	PAFAH1B1
-0.000810741	NOS2
0.000453392	KIAA0100
-0.000341402	GAS7
0.000293815	TRAPPC6A
-9.95E-05	MATK
-0.000402036	SCN4A
-7.82E-06	ST7L
-0.000875045	PAX6
0.000186295	RPUSD1
2.48E-05	RHBDF1
0.000521458	LUC7L
-2.76E-06	CACNA2D2
-0.000438219	BAIAP3
0.000410786	TSR3
7.17E-05	PIGQ
-7.42E-05	CRAMP1
9.74E-05	TEAD3
0.000395342	DNAJC11
7.57E-05	MYLIP
0.000884534	PSMB1
-0.000300079	SYN1
0.000537378	JARID2
-0.000340458	CDKL5
-0.000863405	CAMK1G
0.000292277	CDK11A
0.00048657	NADK
-0.002144591	TFAP2B
-0.000121183	CYTH3
-0.000221782	ADAM22
0.000366336	SYPL1
3.41E-05	CYB561
0.000414828	SPAG9
-0.00010414	CELSR3
0.000829698	AASS
0.000227646	PLEKHG6
0.000467169	SS18L2
0.000145529	MPND
0.001249314	MGST1
6.49E-05	CRY1
-0.001359108	NFIX
-0.00044941	ST3GAL1
-6.68E-05	MMP25
-0.000211996	IL32
0.000185628	PKD1
-0.00049483	MAPK8IP2
0.000488703	MED24
-0.000244526	RHOBTB2
-0.000210211	HEATR5B
0.000449754	SEC62
0.001589572	RPS20
0.001061023	CSDE1
0.000285368	UBE3C
-0.000401128	REV3L
-0.000139047	FAM76A
0.000242156	POMT2
0.00038975	VTA1
-0.000382948	MLXIPL
0.000297224	BAZ1B
0.000155346	RANBP9
-0.000123091	SPRTN
0.000354142	EEF1AKNMT
-4.71E-05	DYRK4
0.000792602	ZNF207
0.000941432	UQCRC1
0.000264211	STARD3NL
0.000734213	CD9
0.000579491	NCAPD2
-0.000214149	IFFO1
-0.00110776	GIPR
-0.000138112	PHF7
0.000306424	NISCH
0.000166641	FUZ
5.65E-05	IDS
-0.001040394	PRSS3
-0.000167026	ZNF200
-0.000428116	CD4
-0.000574591	LRRC23
-3.89E-05	SCMH1
0.000556023	FYN
-0.000472872	HIVEP2
-0.001274708	FMO1
9.08E-05	ELOA
0.000712566	LYPLA2
-0.000113654	CLCN6
2.04E-08	MRC2
0.001117497	NME1-NME2
-3.08E-06	TSPAN9
3.79E-05	BTBD7
-3.56E-06	APBA3
2.12E-05	MKS1
6.26E-05	ABHD5
0.000305458	ANOS1
0.000485508	AKAP8L
0.000235411	MBTD1
0.000510398	UTP18
-2.40E-05	RNF216
0.000351154	TTC19
0.001156957	PTBP1
-9.20E-05	DPF1
-0.000181057	SYT7
0.000192218	LARS2
0.000283538	PIK3C2A
-5.05E-05	PLAUR
0.000455649	ANLN
0.000126541	WIZ
8.52E-05	GPR21
8.52E-05	RABGAP1
-0.001098229	DCN
0.000114613	QPCTL
0.000602351	PPP5C
4.84E-05	CEP68
0.000332398	MAP4K3
0.000149006	TMEM159
-0.000389269	GABRA3
8.10E-05	BRCA1
0.000398306	ERCC1
-0.000316519	MBTPS2
-0.000315603	PRICKLE3
0.000356412	EXTL3
0.00060418	ELOVL5
-0.001216298	KDM5D
-8.17E-05	CALCOCO1
0.00022371	UBR7
0.000161901	MAP4K5
-0.000226101	EHD3
0.000621257	PSMC4
-0.000406097	MAN2B2
-0.000418805	CLDN11
0.000712469	SLC25A39
-0.000389408	MVP
0.000361664	NUB1
0.000408069	PGM3
-0.000251794	RWDD2A
0.000240984	CLK1
-0.000117382	POLR3B
-9.56E-07	ANGEL1
9.43E-06	RNF14
-1.07E-05	DNASE1L1
0.000317608	DDX11
0.000290201	HEBP1
-0.001020623	GPRC5A
0.000583006	TACC3
-0.000119042	UFL1
0.000342283	POLA2
-0.000119366	ZC3H3
0.000559785	CAPN1
-0.00068352	ACPP
0.000994263	MDH1
0.000410532	SLC30A9
-0.000514602	MTMR11
0.000147508	COX15
0.000188368	CCDC88C
-0.000464972	YAF2
0.000118338	ZMYND11
-0.000542908	DPEP1
0.000291622	BID
0.001133303	MATR3
0.00017145	XYLT2
-0.001601146	STMN4
0.000355631	NUDCD3
-0.001690008	ISL1
-0.000273179	CHDH
0.000333122	GLT8D1
0.00053269	ATP2C1
-0.001526989	IGF1
0.000450971	SLC38A5
0.000266692	RALBP1
0.000223901	RUFY3
-0.000119648	CNTN1
-3.72E-05	WWTR1
0.000182774	AGPS
0.000120566	CXorf56
0.000138239	ATP1A2
0.000155925	TTC27
-0.000445662	ZNF582
0.000297663	PHLDB1
-0.002268997	CYP24A1
-0.000417227	PRDM11
-0.00023701	SYT13
-0.000995257	SNAI2
0.000288909	CD74
-0.001157523	HGF
-9.03E-05	ZRANB1
0.000175491	NCDN
-0.000771649	ADGRA2
9.19E-05	ZFP64
0.000419386	MNAT1
-0.000360517	SAMD4A
0.000109654	MRE11
2.95E-05	PLEKHB1
9.53E-05	SERPINB1
-5.68E-05	SPAST
-0.000681586	NRXN3
-0.000221361	OSBPL5
0.000274561	AQR
-0.000302396	CPS1
0.000326931	FHL1
0.000375835	RTF2
-2.93E-05	NLRP2
-8.57E-05	SLC45A4
0.000943253	RNF10
-0.000174199	ZNF839
0.000231753	ZDHHC6
-0.000357254	GRAMD1B
0.000207281	RNH1
0.000108409	NDUFS1
0.0002596	RB1CC1
-7.55E-05	ERP44
0.000212037	ALAS1
-0.000231989	AKAP11
-0.000121012	GLRX2
-0.000226313	SNAPC1
0.000228256	DERA
0.000848758	STRAP
-0.000420597	DEF6
0.000339112	PLEKHO1
2.96E-05	GCLM
-0.000163474	UBR2
-0.0001704	EHD2
9.46E-05	DEPDC1
-0.000145681	CCDC28A
1.64E-05	RRAGD
3.76E-05	HSF2
0.000196569	PHF20
-0.00033024	HSD17B6
7.12E-05	NR1H3
-0.001205249	TYMP
0.000390388	NCAPH2
0.000243129	TOMM34
0.000691565	SEC63
0.000204937	KPNA6
0.000754875	VIM
-0.000233626	FAS
8.80E-05	RNASET2
-6.31E-05	CD44
-0.000102683	KCNG1
0.00011194	AGPAT4
-0.000481242	BTN3A1
4.25E-06	MIPEP
-0.000304644	PRKCH
0.000188418	IFNGR1
-7.80E-06	B4GALT7
-0.000417083	SH2D2A
4.28E-05	VRK2
0.000302977	VEZT
-0.000341478	POU2F2
0.000286956	BRD9
0.000367102	SNX1
0.000458143	TBPL1
-8.96E-05	ARNTL2
0.000748452	BCLAF1
9.89E-05	SLC39A9
-0.000328835	ANK1
0.000226427	TFB1M
0.000230562	RABEP1
0.000957912	HMGB3
0.000453286	NUP160
0.00023882	BAK1
-0.000663199	IKZF2
0.0005933	GRN
-0.000155004	FAM13B
-0.000745759	ARHGAP31
4.73E-05	CENPQ
0.000625271	SARS1
0.000658068	RANBP3
-0.000175276	ARID4A
0.000149774	EIPR1
0.000414926	PNPLA6
-0.000342386	IFT88
0.000361417	ALG1
6.42E-05	ZCCHC8
0.000364823	ABCF2
-0.000101719	CHPF2
4.74E-05	FUT8
0.000186524	UBA6
-0.000400723	GAB2
0.000207444	ATP6V0A1
8.52E-05	PIAS1
0.000144182	SLC4A7
-8.27E-05	APBA2
0.000123217	MAP2K3
-0.001615287	EFCAB1
0.00122653	TMSB10
-0.000201263	ASTE1
-8.39E-05	RNF19A
0.000124448	PEX3
0.000398117	GABARAPL2
0.000148672	SH3YL1
0.00055706	FAM136A
0.000753311	VCL
0.000377513	DEPDC1B
-0.000555215	DAPK2
0.000163784	NSMAF
0.000438697	ADSS2
0.000144392	TIMP2
0.000573301	RFC1
-1.28E-06	TBC1D23
0.000431487	CUL3
-0.0007972	MYOM2
0.000139964	ZZZ3
-0.000393361	USP2
-0.000219578	TUBG2
0.000461825	RPL26L1
-0.000270501	FLT4
0.000482681	NSUN2
-5.92E-05	FBXO42
3.48E-05	MFAP3
-0.000108282	MRI1
0.000340442	METTL1
-0.003236639	HOXC8
-5.32E-05	AGA
3.28E-05	PI4K2B
0.000171335	BOD1L1
0.000403625	MAT2B
0.000448428	EDC4
0.000164331	TRIO
0.000651787	VCAN
-0.000183717	CLEC16A
0.000920465	CDH1
0.000605037	MTREX
8.96E-06	ZFYVE16
-0.000356858	RIPOR1
0.000658043	RAI14
0.000241612	PNKP
-0.000174284	PHLPP2
0.000361328	SPDL1
0.000453575	STAU2
-6.71E-07	SLC66A1
-7.38E-05	CTNS
4.07E-05	RTN4R
0.000455429	PHF23
0.00010051	INPP4A
0.000949639	PSMA4
0.000334049	LSG1
-0.000795899	PARP3
-0.0003569	TNC
-9.91E-05	THAP3
-0.000639696	RIPOR3
0.00028691	TDP1
-0.000387114	AIFM2
-0.000251869	SPATA7
0.000304815	MED17
-0.000100732	RETSAT
0.000447627	CAPG
0.000788261	AP2S1
-0.00081042	ADAM28
0.000315475	DCUN1D1
0.000115784	JADE2
0.000695437	ZIC2
0.000258381	TRIT1
-0.000179828	CUL7
0.001012725	CTNNA1
0.000119426	PHKA2
-0.000191018	CNTLN
-0.001121761	EPHA3
0.000809081	HSPA5
0.000460407	DSG2
7.95E-05	GEMIN8
9.11E-05	OFD1
0.000630029	GPM6B
4.00E-05	PREX2
-0.00026304	WDR37
-3.80E-05	YTHDC2
0.00025881	CTPS2
0.000372589	ATP6V1H
0.000587198	POLR2B
-0.000329287	FAM214A
0.000403063	TPR
-0.000265705	CP
-0.000217625	KIAA0556
-3.68E-05	DTNBP1
-0.000243493	C12orf4
-0.00068976	SCML1
2.74E-05	WWC3
-0.001109284	ARHGAP6
-0.000537925	FAM184B
0.000525209	MAP4
-0.000109358	GOPC
0.000423997	USP28
-4.15E-05	HDAC9
0.000349363	TSPAN17
0.000600335	NOP16
-5.60E-05	CC2D2A
0.000511435	RRM2B
-0.000495818	ZNF800
-0.000411024	SNX29
-0.000425498	LMO3
0.000181687	MRPS10
-0.000107884	GUCA1A
0.000352013	RSF1
-0.000142999	VPS13D
-2.31E-05	CELF2
0.000106522	FAM120A
0.000358711	R3HDM1
-0.000408291	COL9A2
-0.000275394	KITLG
5.46E-05	ERCC8
-0.000898459	ADAMTS6
-0.000418658	H6PD
0.000346152	VAMP3
-0.000366244	PER3
-0.000441105	EPN3
7.13E-05	LTBP1
0.000821573	RCN1
-0.00038974	ELN
0.000627598	RFC2
0.000119573	ARID1B
0.000637551	CLPTM1L
0.000463685	NEDD4L
-0.000207764	PPP1R3F
0.000376237	HEXB
-0.000147917	PTCD2
0.000298757	JKAMP
0.000182183	DKK3
-0.000451133	ARHGEF5
0.000433007	NFE2L3
0.000222467	MCUR1
0.0002196	LIMA1
0.000204182	LETMD1
-3.90E-05	SLC4A8
-0.000139056	LAMC3
0.000195406	MAPK9
-0.000325941	COL23A1
0.000374175	BCAR1
4.84E-05	FAM160A2
0.000175349	HERPUD1
0.000272878	HOMER3
0.0003961	RAD51
-0.000127401	POLQ
9.03E-05	PIK3CB
0.000721346	CYBA
0.000188427	THOC3
0.00031866	HEBP2
0.000157694	MPHOSPH9
0.000281565	PLEKHA5
0.00045876	PRSS8
0.00039695	SIKE1
0.00020745	RRP12
-0.000316292	FNIP2
0.000506279	MSMO1
0.000329625	TTC17
-0.001977836	ALX4
0.000329791	FOXN3
-0.001666004	METTL24
0.000173994	AKR7A2
0.000449996	MRTO4
-1.17E-05	NNAT
-7.59E-05	USE1
-0.000371556	MCF2L2
0.000202173	AP5M1
0.000227816	ANAPC4
0.000394992	TRAPPC3
0.000662977	THRAP3
0.000562902	PHPT1
3.83E-05	ARID4B
-1.11E-06	OPN3
-0.000134601	SDCCAG8
-0.00033694	PTPRN
-0.001129231	HHAT
0.000165078	KIF1B
-0.00201293	FOXC1
-7.15E-05	TBC1D22A
0.000187619	SYNE2
0.000153035	PLEKHH1
-0.000376362	ATP9A
-0.000970779	CHRDL2
-6.06E-05	FAM168A
-0.000408653	RELT
-0.000146975	GALC
0.000712989	NOP58
0.000453954	SZRD1
-0.000293503	KCNH2
0.000400076	CUL1
-0.000115008	FAM114A2
0.00037992	CYFIP2
0.000280716	TAB2
2.54E-05	GINM1
9.21E-05	EIF2AK2
0.000323579	USP36
-0.000170399	KMT2C
-0.000458924	MCOLN3
0.000357442	PUM2
0.000437359	MRPL43
-0.000616591	ITIH4
0.000264824	HPF1
0.000384826	ZFR
-0.000250578	ZNF280C
-0.000443082	NPFFR2
5.44E-05	PHF21B
4.04E-05	RC3H2
-0.000190294	IL17RB
-0.000145925	TRAF3IP2
0.000387598	GYG2
0.000280749	DCBLD2
-0.000350571	SOAT1
4.77E-05	PKP2
0.000974212	GDI2
-0.001101989	PRDM1
0.000200247	ATG5
-0.000691728	TMCC3
0.000423844	PITHD1
0.000727964	MTA3
-1.78E-05	USP13
-7.88E-05	ATP11B
-0.000146661	LAMC2
7.13E-05	CDK14
0.000593638	SEC61A1
0.00046355	PPP1R12A
0.000157942	CROCC
0.000488752	POLR3E
-0.000118666	ATP2B4
0.000413994	ZC3H11A
0.00037261	RIOK2
0.000212373	YIPF1
0.000407751	NDC1
1.63E-05	FLYWCH1
0.000195391	UNKL
-0.000682008	TBXAS1
-0.000166408	PARP12
0.000502875	ALDH18A1
5.24E-05	TARBP1
0.00013508	GATB
-0.000664124	MXD1
9.99E-06	CDK17
7.05E-05	DNAJC25
0.00085965	SLC2A3
-0.000509431	PSD
0.000111751	CTDP1
0.000984642	YBX3
0.000465754	WNK1
0.000674347	CCAR1
1.70E-05	OGFR
-0.000292542	PIGV
0.000276778	PTPRU
0.00055883	SNRNP40
-0.00146397	RIMBP2
-0.000114445	COL11A1
0.000379929	QSER1
-3.34E-05	MPC1
0.000182757	ACAA1
0.000603877	BCAT1
0.000301086	HDAC7
-0.000342121	LZTS1
-0.00181507	PRDM6
-0.000525177	SPAG4
0.000594033	NCKAP1
0.000455342	MRPS35
-0.000774188	GUCY1B1
0.0003005	SFSWAP
2.95E-05	TNK2
-0.000146442	MON2
0.000599225	CDH3
0.000529131	GPBP1
-0.000382738	DGAT2
-0.000596937	ZNF112
0.000680393	CS
0.00060694	MRPS24
0.000111281	ELMO2
0.000324637	WAPL
0.000547762	VMP1
-8.73E-05	APPBP2
0.000491594	POLD1
-0.000224185	SEZ6
0.001079149	EIF4B
-0.000753167	SLC6A16
-0.000135902	BICRA
0.000302225	SPHK2
0.001405345	RPL18
0.000449317	CA11
0.000462168	ISOC2
0.000857863	U2AF2
0.000558784	EPN1
0.000222383	MED29
-0.000348836	ZNF275
-0.000348836	LOC105373378
3.58E-05	MTMR1
0.000213844	GPC1
-0.00018858	ADCK1
9.93E-05	HAGH
0.000544386	RNF4
-0.000111982	CASP8
-0.00031955	LIMCH1
0.000387515	INTS13
0.00058889	TM7SF3
-0.000167499	SPA17
-0.000282894	ST3GAL6
-0.000334174	NGFR
-0.000101438	CDON
0.000172455	TAF2
-0.00027449	HIPK2
0.000425868	TNPO3
0.000331117	RFXANK
0.000280767	TMEM161A
0.000236259	LPAR2
0.000258373	CTSA
0.000450695	SUGP2
-0.000191269	SLC12A2
2.46E-05	SNX24
-0.00072611	EYA2
0.000938928	CNN2
-0.000127095	ABCA7
-0.000358251	SNCAIP
0.000171976	DDX20
0.000239198	BTBD1
0.000105315	FAR2
9.07E-05	SBNO2
0.000330053	PMS1
0.000423451	HMG20B
-0.000584206	CALCRL
0.000323515	TAF11
-4.11E-06	ANKS1A
0.000612785	AP3D1
4.56E-05	ZNF76
-0.000156653	SLC9A3R2
0.0003656	NTHL1
-0.000167541	UHRF1BP1
0.000409479	GNAI3
0.000937488	IPO5
0.000534827	OAT
0.000296252	WDR3
0.000127155	PKN2
0.000457421	WDR18
-0.000110957	TRAM2
-0.000684993	NTN1
0.000216771	MCM10
0.000192792	DGKA
0.000283179	ERBB3
-0.000655722	ANKRD44
0.000713884	KARS1
0.000219946	ADAT1
0.000231815	PDIA5
-0.000106385	TBC1D22B
0.001056424	NDUFB4
4.93E-05	SPEN
9.92E-06	MYLK
0.000586446	ZC3H15
0.000114805	MAP2K4
-2.06E-06	PACC1
-0.000740225	SNAP91
-5.57E-05	SLK
-0.000124234	CYB5R4
-0.000730886	COL17A1
-3.75E-05	GSTO2
3.99E-05	SEC61A2
-0.000170952	PRKCQ
-0.000299755	TLE2
0.000147333	ASB1
0.000188909	FAM107B
-0.000208277	ME1
0.000655904	TBC1D1
2.96E-05	CDK13
0.000723614	MTHFD2
-0.000215297	SLC9A7
-0.000356344	FOXJ2
0.001272429	YBX1
5.40E-05	PPP2R5A
-0.000248465	CTNNA2
0.000506922	ELAVL1
-0.000591856	TIE1
-7.86E-05	DIP2B
0.000835321	SMARCD1
0.000336154	KDM4A
0.000352043	NFYC
-0.000956862	SLC9A3
-0.000460503	NGEF
2.98E-05	ASPM
0.000158302	ELOVL1
0.000233202	ZNRD1
-0.000348322	MPPED2
-0.000260559	ZBTB11
0.000231479	ATXN3
0.000109378	GOLGA5
0.000386564	FGFR2
0.000160242	LRRC40
0.000191367	ISOC1
0.000252783	EML1
0.000343968	TRMT11
0.000258684	THUMPD1
0.000231376	MSANTD3
9.65E-05	KIF26A
-0.000227745	ATG2B
0.000386766	ARFGEF1
-0.000300404	ZFAT
0.000160284	MTFR1
-0.000402858	STAG3
0.000145352	FECH
-0.000215983	MYO9A
-0.000664645	DDX3Y
0.00057379	PFKP
0.000474464	IDI1
-0.00071849	SP100
-7.30E-05	KLF6
0.000342945	PLPP1
0.000351356	NEO1
0.000518147	TRAM1
-0.00038047	PHKA1
0.000449383	TNFRSF1A
-0.000186358	CACNB1
-0.000388685	EVI5
-0.00056798	STOML1
0.001174644	PKM
0.000165371	DHX29
0.000503297	DNTTIP2
0.000370909	METTL22
0.000380353	TP53BP1
0.000238097	TRO
0.000315244	RRP15
0.000977734	RHOA
0.000340605	DHX8
0.000246567	PRKCZ
-0.001510377	ZFY
0.000431205	IARS2
5.08E-06	SYT1
-0.000735363	NAV3
0.000469495	IDH3G
0.00026381	ROGDI
0.000497391	PDZD4
7.46E-05	ROCK1
0.000240176	CBFB
3.09E-06	PDK3
0.000349976	HYAL2
-7.80E-05	HDAC4
-0.000138802	RASSF1
-7.56E-06	FGFR3
-0.000405693	IFI35
6.21E-05	HEATR6
0.000363899	COASY
-0.00011431	PLEKHH3
-1.19E-05	MEF2A
0.000321115	OTUD5
0.000340654	TFE3
-0.000260659	TBC1D25
0.000326315	ACSL4
0.000161571	INPP5A
-1.01E-05	GPKOW
0.000162224	GRIPAP1
0.000346402	FTSJ1
0.000285704	PRR11
-0.00074079	REEP1
0.000240463	ATP11A
0.000190097	POLR1A
0.000795994	LAPTM4A
-0.000111166	TTC7A
0.000523932	IP6K2
-1.97E-05	SRBD1
0.000401854	KIF2A
0.000151655	RASGRP2
0.000359214	PSME4
0.000132147	IFT80
-0.00029204	SIRT2
0.000140651	ERLEC1
-0.000369649	PPP2R5B
-0.000232632	PYGM
-0.001898885	PITX1
-0.000700659	MAST4
-0.000379094	SDK2
0.000318136	NUP133
0.001229161	NUCKS1
0.000509154	VPS35
0.000472142	DNAJA2
-0.000567763	BCL3
-0.000245514	KCNAB2
0.000528689	GAL
-0.000381731	CLEC2D
0.000128223	FUNDC1
-0.000698749	MAOB
-0.000356925	RORA
-0.000318795	DRD4
-0.000545785	TGFBR3
-0.000924442	HES2
0.001045758	ATP1B3
-0.000540543	NEDD4
-0.000276101	PIGB
0.000454876	MAPK6
0.000162847	GNB5
-0.000320384	RAB27A
0.000372202	HDHD5
0.000594212	UFD1
0.00021359	LRP6
-0.000671593	SCT
0.000102699	PHRF1
0.0002451	ELP1
0.000251871	NUCB2
0.00078856	PFN2
0.000239986	SLC44A1
-0.000146309	TMEM260
0.000119057	SMG6
0.000407028	EXOC5
-0.000226006	CLTCL1
-0.000419966	FSTL3
0.000257072	DGCR2
0.000480931	RNF126
-0.000176146	MNT
-0.000121586	ZXDC
-6.29E-05	JMJD6
0.000311833	POLB
-4.57E-06	WIPI1
0.000392037	GBA2
0.000287678	NDST1
0.000662381	ASNS
-7.90E-06	AP3M2
-0.001085595	ST6GALNAC2
0.00160783	PABPC1
-0.000256189	TESK2
0.000495667	CFAP20
0.000405359	CSNK2A2
-0.000161569	PTPN21
0.000180916	EIF2B3
-0.001401458	CAMK2A
0.000553969	TCOF1
0.000751639	CDC42
-0.000221534	OSBPL3
5.79E-05	RAD18
0.000145753	ATP2B1
0.000356756	NCK2
0.000549047	MAP4K4
-0.00056406	MGAT4A
0.001665743	RPL31
0.00105254	WDR1
1.44E-05	SNX13
-0.000495037	ARHGAP10
-6.52E-05	RPS6KA2
5.00E-05	ING3
-0.000332976	VASH1
-1.44E-06	LMCD1
0.000638936	BUD23
-1.80E-06	SEL1L
0.000479251	TRIP13
0.000296964	ATP6AP1
0.00094007	TCF3
0.000301222	TRIB2
0.000946872	DAZAP1
0.000343088	MBD3
0.000193083	HLTF
0.000351303	FAM50A
-1.23E-05	FAM3A
0.000514822	CPSF1
-0.001031759	MYO3B
-0.000326502	CYBRD1
0.000546886	PDCD2
-1.32E-05	SLC6A15
0.000579859	RDH11
0.000240762	PRKACA
0.000333936	ADGRL1
0.000732551	ACTN1
-7.91E-05	ZFYVE26
-0.000229084	RPS6KA6
0.000160629	EPN2
-0.000248191	PTPN18
-0.000516345	LIMS2
8.88E-05	SPEG
-0.000464867	LNX1
0.000505264	ALDH3A2
-0.000298195	TFRC
0.000509112	SREBF1
0.000133888	AFF4
0.000298128	UBE2D1
-5.18E-05	MPP5
-0.000134518	RHOBTB1
0.000557889	SMC1A
0.000553484	HSD17B10
0.000126008	MARK2
0.000354268	HMMR
0.000213437	CHFR
-0.000289817	P4HA2
3.24E-05	NFATC3
0.000107771	TRNT1
0.000741582	ACADVL
3.12E-05	STK10
0.000336463	FBXW11
0.000112884	ACAP1
0.000502991	CRMP1
-0.000393132	EVC
0.000436625	DERL2
0.000147446	NDE1
-0.000607224	MRVI1
-0.000193828	TMEM38A
0.000245715	AP1M1
-0.00011442	PVR
0.000322702	XRCC1
0.000321822	SCARB1
0.00057965	MCM2
-0.000461679	PANX2
0.000954575	SELENOO
0.000261086	LLGL2
-0.00034106	PDE8A
-0.000357217	CLCN4
0.000298551	NLE1
0.000312021	SDHA
0.000782695	SMARCE1
-0.000241575	GSDMB
3.80E-05	KDM5A
-0.000516429	ADAM11
-0.000200661	PPP2R3A
0.000503539	FERMT2
-0.001386645	PTGS2
0.00046726	IGF2BP2
-6.03E-05	MAP3K13
0.000379381	ST6GAL1
-0.000426661	FRY
0.000469816	PICALM
3.20E-05	NSF
8.62E-05	GLI2
0.000104942	CLASP1
0.000779762	MRPS34
0.000354873	NOTCH3
0.000885894	CLNS1A
-0.000393783	PPP2R2C
0.000581638	TEAD2
0.000149071	EED
-0.000202148	SNCB
0.000568796	TSG101
0.000373787	NCBP3
-6.19E-05	ATP2A3
-0.000400238	CA12
-0.001237211	MGLL
-0.000755353	NTN4
0.000198995	BCS1L
-8.31E-05	NUAK1
7.62E-06	DPP8
-0.000325302	SLC24A1
0.000624465	ZNF532
0.000290556	LMAN1
0.000598278	HACD3
-0.000235277	ZZEF1
0.001429643	ENO1
0.000392065	MYDGF
-0.000194744	ANO8
-0.000104045	TUBE1
5.02E-05	ARHGEF10L
-0.000566465	WSCD2
0.000301561	KCNQ2
0.000225719	ACTR6
0.000228799	TIPIN
0.000720865	SRI
0.00036182	EIF4G3
0.000381609	NUP37
-3.75E-05	SEMA3A
9.52E-05	GTSE1
-0.000878021	SEMA3C
6.70E-05	TTC38
0.000506125	ACAT1
4.06E-05	GRAMD4
-0.000213653	CELSR1
-0.0011281	WNT8B
0.000499636	ZNF638
1.59E-05	SLC25A40
0.0002486	TIMM21
0.000526822	ADD2
-9.16E-05	RASAL2
-0.000359454	VPS9D1
-0.000498636	ZNF37A
0.000527632	MARK3
0.001089661	SLC25A3
-4.64E-06	FNDC3B
-0.000525358	FOSL2
-0.00050802	CACNG4
-5.91E-05	FRYL
-6.59E-05	TMEM131
0.000724775	FSCN1
0.001727822	ACTB
-0.000158404	MOCOS
-0.000742111	PLD1
3.95E-05	WDR62
0.0003801	DLG1
0.00077518	RAB7A
0.000287769	BCAP29
-0.000581978	SEC31B
0.000415704	SART3
-0.001304673	ARHGAP15
0.000592115	EXOSC7
-0.000511132	KIFAP3
-4.12E-05	MKRN2
0.000618899	MCM6
0.000663928	REXO2
0.000369676	RBM7
-0.000337035	RBMS2
0.000447183	BAZ2A
6.32E-05	PTPN23
0.000507726	MLH1
0.000671262	UNG
-0.000529487	FMO4
-0.000168257	KLHL20
-0.000972706	RGS11
-0.000306096	SLC46A1
-0.000899763	PLXNA2
0.000467748	SPAG5
-2.20E-05	ANKRD13A
0.000450499	TPD52
-0.000232705	ACACB
0.000656926	TRAF4
-0.001000261	PAG1
-0.000203607	GPATCH1
-9.70E-06	ICAM3
0.000480951	NT5C2
-4.58E-05	MCAM
0.000782379	GPC4
-0.000379396	MBNL3
-1.68E-05	CAMSAP3
-0.000283578	RAP1GAP
0.000214269	XAB2
0.000176327	ARHGEF1
0.000176327	LOC100505585
0.000361535	STXBP2
0.000280227	MAP2K7
0.000518039	NMRK2
-3.67E-05	DGKD
2.72E-05	CTTNBP2
-0.000713997	ACTL6B
-0.001252806	RARB
0.00058328	TOP2B
0.000654621	TM9SF3
8.00E-05	NFKB2
0.000415545	UBE2T
-0.000380931	PPP1R12B
0.000478242	DNAJC10
0.000499944	GTF3C1
6.76E-05	IL4R
0.000349722	USP33
-0.000360816	PAK3
-0.000165794	CAPN6
-0.000708456	DCX
0.000936013	SNRPA
0.000450082	EXOSC5
0.000398133	DYNC1I2
8.36E-05	LRCH4
0.000241326	FAM76B
4.77E-05	SIRT6
0.000209812	POLD3
-0.00059017	ACTN2
0.000886504	CAPZB
-0.000225934	GPR137B
-0.000440945	NAALAD2
0.000521059	JADE1
-0.00034625	SLC25A43
0.000389874	UBE2A
0.001052186	FGFR1
0.000553728	FBLN1
-0.002182409	ITGA8
-0.000145129	MAP2
0.000128513	PIAS2
-0.000290272	AMPH
0.000169097	ARAF
0.000194087	MCCC1
-0.002681318	FAP
-0.000187337	NEBL
-7.75E-05	ACER3
0.000675285	UBE2K
0.000552912	PIK3C3
-2.75E-05	N4BP2
0.000144804	TIGAR
4.06E-05	TULP3
-0.000238026	SYNJ2
0.000394274	ADCY2
0.000521736	PPP2R5C
-0.000877168	RBFOX1
0.000879982	GNB1
-0.002769114	HOXA9
-0.000896035	EDN1
0.000287432	MLLT10
-0.000186554	ADCYAP1R1
0.000294312	ITM2A
0.000587855	NRDC
0.000646985	VDAC3
0.000526799	PCM1
-0.000206472	TNRC6C
-0.000275249	CBFA2T2
-2.55E-05	BRINP1
0.000117664	ITCH
-0.000510896	TP53INP2
0.000439221	SDF4
8.63E-05	TOLLIP
-0.000479355	UBE2D4
-0.001032022	CLUL1
-0.000212573	RUNX1T1
-0.001137829	CDH17
0.000377844	THOC1
-0.000227653	FKBP7
-0.000482408	OSBPL6
0.000201018	SLC1A3
0.001154876	XRCC5
-0.000293135	LXN
3.30E-06	MKNK1
-0.000477668	TNS1
0.000336332	REXO1
0.000566538	SAR1A
-0.00030842	CDC14A
-0.000545398	RAPGEF3
5.97E-05	SENP1
4.89E-05	CIC
-0.000105271	LIPE
0.001007741	FDFT1
0.000612915	PAFAH1B3
-0.000547918	OPHN1
0.000613722	KIF22
6.04E-05	CARMIL1
0.000258257	PGM1
0.000588964	DDX1
0.000492411	DNM2
0.000520629	EPB41L2
-0.000872844	RIMS1
-0.000412648	MOXD1
0.000148251	STX7
-0.000292614	RABL2B
0.000501272	KEAP1
-0.001527753	PTPRH
0.000272718	SLC35C2
-0.00048746	CRYBG3
-0.000379745	RFX3
0.000203271	RIF1
0.000146456	RAB21
-0.000207234	SMARCA2
6.61E-05	SESN1
-0.00080394	MID2
8.91E-05	SRCAP
0.000428391	PUM3
-0.00021774	CHRNA3
6.78E-05	KCNN2
-0.000115607	CNOT4
0.00017103	PSEN1
0.000102004	CPOX
0.000440362	CLDND1
-0.000535983	MOK
0.001204958	HSP90AA1
-0.000213276	RBL1
0.000367624	DLGAP4
-0.000255448	IGSF9B
0.000265832	NDC80
-0.000324217	AP4E1
-0.000115382	RSBN1
-0.000448198	MAGI3
-0.000111117	AFP
-0.000225179	TCF7
0.00024414	OSTM1
-0.000881295	CDH7
0.000749002	PCNP
7.96E-06	EXD2
0.000443414	ARG2
-0.000854406	MEF2C
0.000281056	UBA5
-0.000383425	STK17B
7.87E-05	CDC14B
-0.000183608	ZNF510
-0.000610513	LRP2
-0.000304595	ZNF506
-0.000106294	JMJD4
0.00023945	DUSP12
0.000277193	AACS
0.000448291	DELE1
-4.86E-05	CADPS2
0.000378877	HSPB11
0.000206158	PHLPP1
-0.000694174	ATP8B1
-0.000220316	SMARCD3
0.000305658	WDR70
0.000367325	STRADB
0.000994417	BZW1
-0.000741195	C1QTNF3
0.000423638	ME2
0.000215933	C5orf22
0.000135716	CCNT2
2.38E-05	FAM135A
-6.19E-06	EPB41L3
-0.00053552	COBLL1
0.000363537	DLG3
-0.000764993	SERTAD4
-4.62E-05	TRAF5
0.000447992	MRPL22
0.000132079	GEMIN5
0.000783881	NFE2L1
2.45E-05	SEMA5B
0.000243257	GSK3B
0.000788163	ITGB5
-2.96E-05	ERC1
0.000811634	XPO1
0.000378295	RNF13
-0.000232516	TRPM3
0.000152347	PALB2
-0.000188766	DOP1A
7.35E-05	LYRM2
0.000154599	BCKDHB
-0.000140029	KAT6A
-0.00014063	TUT7
-0.000177236	ULK2
0.000118343	GRHL2
0.000726552	TNPO1
0.000256758	PLOD1
-0.000215052	P2RX5
0.000253241	ITGAE
0.000327378	DIS3
-0.000132748	PIBF1
-0.00010615	TDRD3
-5.83E-05	NUFIP1
0.000164471	PDS5B
0.000348993	OXCT1
-0.000182305	RRAGB
-0.000113862	CYLD
9.20E-05	SLC27A5
-0.000525673	ZNF324
-0.000337582	ZNF671
-0.000297336	ZNF416
-0.000197096	ZNF586
-0.000374265	ZNF446
-0.000344325	ZNF264
0.001321793	RPS5
0.000381489	FAT1
0.000567195	YTHDC1
0.000338136	CHMP2B
-0.000329559	SMAP2
0.000290071	PPIE
0.000244612	ZMPSTE24
0.000666415	STARD7
6.73E-05	NOA1
8.20E-05	REST
-0.000231673	SSH1
0.001405857	GSTP1
0.000933464	APLP2
-9.04E-05	FAM234B
-0.000276637	SLCO1A2
0.000547067	WBP11
0.000795573	EIF3I
0.000298389	NKAIN1
-7.29E-05	COL16A1
0.000141033	TXLNA
-0.001107097	APOB
-0.000203122	NCOA1
0.000259864	AGBL5
-0.000423336	EFR3B
0.000241133	KIF3C
0.000557968	RAB10
0.000598982	HADHA
-0.000348265	MAPRE3
0.000511011	CAD
0.000481471	CD59
-5.36E-05	CD82
-0.000558648	BCORL1
0.000209527	ATRX
0.000691929	AK6
-9.48E-06	MYNN
-0.001065826	MECOM
0.000213482	SCAMP1
0.000281179	PREP
-0.000101594	HACE1
0.000348981	SEH1L
-0.000465563	WDR47
0.000411433	WDFY1
-0.000801978	OVGP1
0.000183597	SLC25A24
0.000292838	MAP3K4
-0.000713864	PILRA
-7.57E-05	IGSF9
-0.000331707	ZNF213
0.00068568	AKR1B1
0.000300759	CPNE3
4.48E-05	RRN3
0.000604497	CTTN
-0.001720962	WNT11
0.000261571	MTIF2
0.000284314	DDHD2
-0.000189574	TTC39A
0.000192855	EPS15
0.000276418	ORC1
-0.000100873	MGST2
0.000305975	CHERP
9.35E-05	ATG16L1
-0.000235059	USP40
0.000153546	POMGNT1
0.000298036	RAD54L
5.26E-05	MAST2
0.00069625	DNAJA1
-0.000147333	B4GALT1
0.000307745	CHMP5
7.75E-05	NFX1
0.00031176	DIMT1
0.000265787	IPO11
0.000265787	IPO11-LRRC70
0.000619757	EIF2AK1
-0.000227398	EPDR1
-0.000109377	SNX10
0.001088145	SEPHS1
0.00056308	MRPL28
-0.000208239	ITPKC
0.000197149	RBM22
0.000766333	TMED2
0.000624071	ZFAND6
-0.001887402	HSD17B2
0.000265932	TXLNG
0.000506903	HUWE1
0.000104779	ZW10
6.95E-05	ALG9
-0.00058724	NOX4
-0.000146346	ACOX3
0.000286383	MTMR2
-9.41E-05	PPP1R15A
-8.76E-05	HSD17B14
0.000575885	TRIP6
-0.000612216	ACHE
0.001388221	FTL
0.000707826	SRRT
0.001089404	BAX
0.000163565	NLK
0.000271014	PIGS
-0.000406291	ADAMTS2
-0.000770853	TMPRSS11E
0.000464524	ATXN7L3
0.000209219	PGS1
0.000797908	PSMC5
0.000271936	UIMC1
0.000398106	MMP2
-0.000329203	LPCAT2
-3.52E-05	GNAO1
0.000397061	OGFOD1
0.000113374	SH3BP2
0.000214053	NOP14
0.000491015	ADD1
5.84E-05	L2HGDH
-9.86E-05	TXNDC16
0.000918293	RTRAF
-0.000211271	NID2
5.33E-05	GMCL1
0.000724022	SF3B2
-5.84E-05	KLHL42
0.001233733	GNAS
0.00044619	DNM1L
-0.002511182	PTHLH
-0.001277916	PHACTR3
0.00040535	ERGIC2
-0.000448893	TFAP2C
0.000418963	AURKA
0.000137762	PIR
0.000143326	AAMDC
-0.000399067	RFX2
-2.57E-05	METTL2A
0.000118694	ALG6
0.000323285	CNOT3
0.000382071	PTPN4
0.000648563	DDX18
0.001003129	KHSRP
0.000124487	GNA11
0.00017217	ASAP3
-5.91E-06	EDEM2
-5.91E-06	MMP24-AS1-EDEM2
0.001013126	DNMT3B
0.00047141	TPX2
0.000129055	PDRG1
0.000166112	EPB41L1
7.77E-05	DOCK9
0.000834529	ANKRD10
-5.65E-05	TGDS
-0.000517744	DOCK3
-0.00026261	C3orf18
0.000205131	COQ9
-0.0022307	TMEM40
-0.000114648	KIF9
-9.79E-05	ARHGAP28
0.000396877	CRLS1
-0.00025734	PPP1R13B
-0.000111633	ATRN
-5.10E-05	SMOX
0.000964961	FKBP1A
0.000504273	NSFL1C
-0.000149295	SLC4A11
-0.000512936	C20orf194
-0.000565216	ZNF343
-0.000574186	EBF4
0.000251763	CPXM1
-0.000118452	MAVS
2.36E-05	LZTS3
0.000579685	XRN2
0.001015399	DYNLL1
6.09E-05	TESC
0.000814209	SNX5
0.001506421	RPL6
0.000469715	MAPKAPK5
0.000125655	ESF1
-4.41E-05	RBBP9
0.000596019	ANAPC5
-0.000165365	SLC23A2
-0.000168194	SLC8B1
0.000521304	TMEM230
-0.000178063	DZANK1
0.000441571	KDM2B
-0.000813711	LHX5
-0.000260161	TASP1
0.000526266	GCN1
0.001695386	RPLP0
0.000369973	PXN
-0.000566592	SIRT4
-0.000347032	KIF16B
0.000144067	TRMT6
-0.00047711	CHGB
0.000999867	PEBP1
-0.003055789	TBX5
2.81E-05	BRAP
0.000789773	ERP29
0.001130396	FUS
0.000275442	IGBP1
0.000509238	FXYD5
3.50E-05	ZNF302
0.000525037	GRAMD1A
0.000158637	HEPH
0.000380923	CDIP1
-0.000462308	CMTM1
0.000870583	GANAB
-0.000178512	GMIP
1.29E-05	RBM41
0.000618688	BIRC5
0.000797269	MLF2
0.000613928	DDX24
-0.000370962	ZBTB25
1.94E-05	NECAP1
8.33E-05	ARHGAP4
-0.000214375	ANKRD24
4.29E-06	DHX32
3.96E-05	RCOR1
0.000201778	GPATCH2L
0.000487432	LTBP4
0.00023423	BLVRB
-3.72E-05	SLC9A1
0.000404377	SPTLC1
0.000773929	PAPOLA
0.000506754	CCNK
7.46E-05	PCBP4
0.000211688	YPEL3
0.000421293	MRPS33
0.000710324	NDUFB2
0.00061672	NUDC
0.000435182	MAEA
-0.000379607	ICAM1
0.000628693	STRN4
-0.000596416	LYZ
2.12E-05	MUL1
0.000214611	TFAP4
9.07E-05	PDCD7
0.000423764	SPG21
0.000548114	DNAJB11
0.000451664	P3H2
-0.000976329	CHRD
0.000151583	RAB11FIP3
0.000100924	GNPTG
1.95E-05	ZNF268
-6.48E-05	GOLGA3
0.000902378	PABPC4
0.000417159	CERS4
-5.08E-05	MCOLN1
0.000398751	USP48
-0.000333577	EFNB1
0.000106318	PDPR
0.000685994	AARS1
0.000454105	GLG1
0.000122752	KIF4A
0.00055245	TNRC6A
0.00044825	PLEKHG2
-0.000430757	DLL3
0.000394788	NAT14
2.89E-05	EXOC1
0.000198817	RBM27
0.000188942	OSBPL8
5.85E-05	DTX2
0.000362109	PUS7
-0.000431209	NRCAM
0.000339975	LAMB1
0.000481926	DLD
-0.000120955	WDR7
0.000513531	TXNL1
0.00026527	CMTM6
0.000541381	ITGA6
-0.000263746	MAP3K20
0.000502991	FH
0.000337471	SEL1L3
-0.001072846	TF
0.000561554	CDV3
0.000287331	ALKBH5
-0.00011985	NLRP1
0.000520899	SPAG7
0.000446918	ORC6
-0.000898606	ZFHX4
0.000235069	ZC3HC1
-0.00145711	ANGPT2
8.13E-06	TMEM101
0.000297076	CD200
-0.000321878	CCDC80
0.000502093	PSME1
0.000353531	PPP2R3C
0.00042729	HAUS4
8.32E-05	JPH4
0.000602087	SLC7A8
0.000310063	OSGEP
0.000169093	SLC22A17
0.000373871	RNF31
0.000531107	SCFD1
0.000331535	G2E3
0.000377275	HECTD1
0.001353742	HNRNPC
0.000742417	SUPT16H
0.000273562	TOX4
0.000270518	GEMIN2
0.000278976	TINF2
-9.50E-05	DAZL
0.000633576	SEMA6A
2.05E-05	TRPM7
0.000412113	TYRO3
-8.45E-06	WDR76
-0.001066999	CAPN3
0.000521085	SNAP23
0.000975475	PHGDH
0.000375013	COL9A3
0.000745002	EZR
0.001348556	MYL6
-5.69E-05	AGO1
-0.000977034	TEKT2
5.45E-05	CLSPN
0.000165606	RFFL
-6.66E-05	UNC13D
0.000822588	MFSD11
0.000413395	DPYSL2
-0.000855914	TGFB2
-0.000160404	GPATCH2
0.000426132	NUP50
0.000230409	CDC45
0.000132262	COMT
5.52E-05	ADA2
0.000529656	ECHDC1
0.000128399	LRRFIP2
0.00018368	SEC22C
0.000335095	HDAC6
-0.000441307	GABRP
0.000642705	CDC6
6.46E-05	UPRT
0.000242336	CDC23
0.000431358	AAAS
0.000418762	CBX5
7.24E-05	SUCO
0.000693428	MSH2
-0.000347398	MAP3K1
0.000485683	DHPS
0.000332332	HOOK2
0.000514677	ARCN1
-7.62E-06	EPB41L4B
4.63E-05	TMEM38B
0.000327868	PSMD5
0.000393681	NUP188
-0.000157189	CRAT
-0.000384728	SH2D3C
0.000364985	NANS
-0.00047715	TBC1D2
-0.000415199	WHRN
0.000139073	CWF19L1
-0.000255077	SEMA4G
0.000257865	BTAF1
-5.77E-05	IKZF5
-0.000314655	CYP26A1
-7.98E-06	SORBS1
-0.000955274	CRTAC1
-0.00010456	BAMBI
-0.00072357	IL11
-0.000618315	MYO3A
0.000546754	WAC
0.000223684	CREM
0.000387206	NUBP2
-0.00016689	SMIM24
-0.000157721	HIVEP1
0.000255051	FKBP5
0.000499063	SRPK1
0.000145227	BRPF3
0.000379175	MRPS18A
-8.88E-05	TMEM14A
-0.000164586	EFHC1
0.001363454	HSP90AB1
8.97E-05	CDC5L
-1.52E-05	ITPR3
-0.000320388	ZNF184
0.000136615	DSP
0.000265281	SIRT1
0.000924801	HNRNPH3
8.33E-06	IFT74
-0.000713503	JAK2
0.000330451	ABL1
0.000598476	ACOT7
0.00015954	SH3GLB1
0.000289841	CDC7
-0.000516638	SYDE2
-0.000281445	PCSK5
0.000945686	SCD
0.000270413	TMED1
0.000159824	ABLIM1
-6.45E-05	ERMP1
0.000443178	RAB18
-0.000497839	NRP1
-0.000121403	PRTFDC1
-5.84E-05	TSPAN15
0.000159469	MACROH2A2
-0.000401434	WASHC2A
-0.00024749	MZF1
5.27E-05	OCEL1
0.00029149	MYO9B
-0.000303713	KCNK6
0.000738911	PSMD8
0.000425701	FBXL19
-0.000191637	STX1B
-0.000450463	HSD3B7
-7.01E-06	SETD1A
-6.09E-05	BCL7C
-0.00039184	EFNA2
0.000815509	CIRBP
0.000632514	ATP5F1D
-0.000171231	CBARP
0.001187719	HNRNPM
4.83E-06	MARCHF2
0.000676554	NDUFB7
0.000657798	TECR
0.000792477	TIMM13
0.000621917	CDC34
0.000447836	MTAP
-1.42E-05	CEP170B
0.000759027	POLR2E
0.00042103	POLRMT
-0.000726615	IZUMO4
6.11E-05	RASSF7
-0.000313505	GADD45B
-0.000202546	PALM
0.000578913	MKNK2
0.000190687	ARVCF
0.000362273	TRMT2A
0.001122888	RANBP1
0.000137245	ZDHHC8
-0.000164628	KLHL22
0.000143176	MED15
2.16E-05	SNAP29
0.000321998	CRKL
0.000192455	LZTR1
-0.000204996	MMP11
0.00027669	CECR2
0.000605928	SMARCB1
-6.76E-05	DERL3
0.00027304	BCL2L13
0.00062395	DDT
0.00062395	DDTL
0.000150182	CABIN1
-0.000315871	TBC1D10A
0.000666048	SF3A1
-9.07E-05	RNF215
-0.000432327	SEC14L2
0.000159009	SPECC1L
0.000151335	PPIL2
-0.000262142	YPEL1
0.000887123	SNRPD3
0.000586693	PES1
0.000476002	MAPK1
-0.000345946	GGT1
0.000358753	PRODH
3.79E-06	PPM1F
-0.000399789	SLC35E4
0.000122238	TOP3B
-5.15E-05	ESS2
-0.000517956	MFNG
-0.000141592	CARD10
-0.000473218	LRP5L
0.000596816	SLC25A1
-6.49E-05	GRK3
3.52E-05	PLA2G3
-0.001934831	LGALS2
0.000243406	GGA1
0.000281757	HIRA
0.00016927	SH3BP1
-0.00097297	SEZ6L
0.000330305	LGALS1
6.32E-05	HPS4
-0.000702659	PIK3IP1
0.000223299	SRRD
0.000323706	PATZ1
0.000189523	TRIOBP
0.000204098	TFIP11
0.00011859	GCAT
-0.000187305	ANKRD54
0.001208683	EIF3L
0.000818815	SNU13
0.000137973	MICALL1
0.000646516	POLR2F
-0.000659016	SOX10
-0.000191617	CCDC134
0.00015725	DEPDC5
6.47E-05	PICK1
-0.000389198	TTC28
0.000212444	CENPM
0.000215546	SEPTIN3
-0.000213662	KDELR3
0.000838918	DDX17
-0.000256784	DMC1
0.000109468	TCF20
6.03E-05	HSCB
0.00017763	CBY1
0.000611745	TOMM22
0.000507362	XBP1
0.000562648	RTCB
4.51E-05	JOSD1
0.000308346	FBXO7
0.00039176	GTPBP1
0.000432017	POLDIP3
-0.000763	RAB36
-0.000559298	TIMP3
8.69E-05	PPP6R2
0.000174844	SBF1
5.33E-05	SUN2
0.000466364	CYB5R3
-0.000166276	DNAL4
0.000116214	LMF2
0.000361278	RHBDD3
0.000328167	PACSIN2
-0.000326655	TTLL1
0.000297041	AP1B1
0.000168177	HMGXB4
7.60E-05	TOM1
0.000195443	CHKB
-0.000426102	BIK
0.00011805	HMOX1
-5.92E-05	MCAT
0.000280906	THOC5
0.000876682	MCM5
-0.000381136	ARSA
-2.56E-05	TSPO
0.000505866	TTLL12
-0.000386343	CBX7
-0.0005842	PDGFB
0.001575201	RPL3
-2.88E-05	ZMAT5
0.000430961	RBFOX2
0.000105535	SYNGR1
0.00018632	TAB1
0.00030528	ASCC2
-7.38E-05	MTMR3
9.65E-05	MIEF1
-6.53E-05	PNPLA3
0.00070572	MYH9
0.000488324	SAMM50
0.000439187	TXN2
-4.57E-06	FOXRED2
0.00078214	EIF3D
-0.000131293	TNRC6B
0.00031089	SGSM3
0.000289392	IFT27
-0.000492919	PVALB
0.000406044	KIAA0930
0.000302077	SLC25A17
-0.001284871	UPK3A
3.75E-05	FAM118A
0.00022913	KCTD17
0.000954681	ST13
0.000359908	RBX1
0.000206283	EP300
6.16E-05	L3MBTL2
0.000581858	RANGAP1
0.000278926	ZC3H7B
0.000720259	PHF5A
0.000326812	ACO2
0.000249788	POLR3H
0.000289162	TRMU
-0.000134392	PMM1
0.000189045	DESI1
0.000237155	CERK
6.20E-05	BRD1
1.90E-05	ZBED4
-0.000104539	HDAC10
-0.000974142	KCNK10
0.000301641	ABHD4
-4.99E-06	KHNYN
0.000729839	FKBP3
0.000396043	SDR39U1
0.000298937	RBM23
0.000952455	PRMT5
1.36E-05	COCH
-5.71E-05	AP4S1
0.000243577	POLE2
-0.000148504	VCPKMT
-0.000290091	SOS2
-0.00047593	CDKL1
-0.000177734	NIN
0.000227982	PYGL
0.000691359	PSMC6
0.0004692	GNPNAT1
-0.000369822	DDHD1
0.000400521	CDKN3
0.000569346	CNIH1
0.00015229	CGRRF1
0.000615387	ATP6V1D
-0.000750458	PLEK2
-0.000190981	PIGH
0.000984856	PSMA3
0.000618628	VTI1B
0.000508134	TIMM9
0.000294212	GSTZ1
-9.45E-05	KIAA0586
-0.000270609	TMED8
0.000922807	AHSA1
0.000172729	DAAM1
0.000209375	SPTLC2
-0.000829827	RIN3
0.000432359	LGMN
3.84E-05	ALKBH1
0.000590059	SNW1
0.00041424	CHGA
0.000552057	ITPK1
0.000298874	DHRS7
0.000235122	PPM1A
-7.57E-05	SIX4
-0.000361319	GALNT16
-0.000231241	CEP128
0.001223414	ERH
0.000787464	HIF1A
-0.000556138	SUSD6
0.001054352	SRSF5
0.00092613	EIF5
0.000241942	DICER1
0.000332834	ZFYVE21
0.000734863	MTHFD1
-0.000848528	TCL1A
0.00051362	ZC3H14
0.000311215	TELO2
0.000169744	PCNX1
-0.00292969	BDKRB1
0.000361898	GSKIP
0.000545588	VRK1
0.000707667	PSMC1
-0.000199368	PAPLN
0.000541948	PPP4R3A
-0.000225806	C14orf93
0.000930869	PSMB5
0.000561016	YY1
0.000748957	ACIN1
0.000737126	CCNB1IP1
-9.48E-05	TRIP11
0.001041706	APEX1
0.000888678	PABPN1
2.17E-05	EFS
0.000200119	ARHGAP5
0.000290041	CINP
-0.000629677	DHRS2
0.000390497	SRP54
0.00040854	CHD8
0.000486843	PCK2
0.00029496	PRORP
0.000441502	DCAF11
0.000853727	PSMA6
0.00030839	NFKBIA
0.00020507	EMC9
0.000730577	PSME2
-7.21E-05	BRMS1L
0.000129813	REC8
0.00014094	TM9SF1
0.000323887	SEC23A
0.000759369	GMPR2
0.000738838	PNN
-1.69E-05	RABGGTA
0.000253312	NFATC4
0.000524484	PLTP
2.53E-05	PCIF1
0.000132241	GSS
-0.000679242	MMP9
0.000403928	TRPC4AP
[truncated: 11,015 more rows]
