# Supplementary material for: Stemness Analysis Uncovers That The Peroxisome Proliferator-Activated Receptor Signaling Pathway Can Mediate Fatty Acid Homeostasis In Sorafenib-Resistant Hepatocellular Carcinoma Cells
Source: Front Oncol. 2022 Jul 22;12:912694. doi: 10.3389/fonc.2022.912694 (PMC9361019; doi:10.3389/fonc.2022.912694)
Supplement: Supplementary file 3 [file Table_2.csv]

845 DEGs used to differentiate mRNAsi-related subgroups
	GSM2935279	GSM2935280	GSM2935281	GSM2935282	GSM2935285	GSM2935288	GSM2935289	GSM2935292	GSM2935296	GSM2935297	GSM2935300	GSM2935301	GSM2935302	GSM2935303	GSM2935304	GSM2935305	GSM2935307	GSM2935310	GSM2935311	GSM2935313	GSM2935314	GSM2935317	GSM2935320	GSM2935323	GSM2935326	GSM2935327	GSM2935328	GSM2935329	GSM2935330	GSM2935331	GSM2935333	GSM2935338	GSM2935340	GSM2935342	GSM2935350	GSM2935351	GSM2935353	GSM2935355	GSM2935356	GSM2935360	GSM2935361	GSM2935362	GSM2935365	GSM2935370	GSM2935378	GSM2935380	GSM2935384	GSM2935385	GSM2935386
REXO1L2P	12.6763348	12.84572289	12.18710609	12.10880436	12.52451876	13.03915017	10.251077	12.82398815	12.07039712	6.346024594	11.2428194	7.68672173	6.422586094	6.561710549	6.632472494	6.836450697	6.436000302	6.5476242	6.893841961	12.03827912	6.836530721	6.422772785	6.735455929	6.478426163	9.897783132	7.458484382	7.347527551	6.404170026	10.09974318	6.348387439	12.64068119	7.141120405	7.673765431	10.99825221	10.19223825	6.68000613	10.55417289	8.247601737	7.263248272	6.600673799	12.32934929	12.12428433	6.339174821	6.463242323	6.38472397	9.086847696	6.51716913	12.51687214	6.327369885
PCDHB17	9.626594524	9.049450618	10.06136331	10.50350147	10.86521083	10.38919939	8.267227418	10.50183515	10.38385872	6.653541284	8.858925866	6.366303125	7.457452313	6.854643985	6.913188612	6.434497768	7.36543084	6.491638796	6.933667305	8.960912218	6.540370712	6.491677828	6.395287639	7.514665446	9.410869483	7.079892116	7.853033798	6.450767581	8.195237277	6.465243837	10.12022683	6.887316826	7.042818793	9.820722564	9.355561552	6.944761841	8.13151719	9.029696938	6.831088537	6.928551401	9.989712999	9.19639696	6.317939121	7.656562211	6.595924596	8.588428897	7.193033756	11.07330751	6.877767636
PRR20B	10.28164049	10.7005827	10.75238951	11.12566024	11.0555907	11.27577875	8.874694448	11.30004359	10.90233412	6.38171133	8.91199359	6.784545718	6.485803401	6.324995151	6.377557376	6.370043993	6.531647032	6.979481385	6.478928921	10.7330133	6.510614639	6.418097384	6.353971638	6.365346451	8.97293519	6.505317695	6.836764345	6.337833548	8.823118018	6.483920797	11.68333035	6.92639776	6.896624072	9.676491542	8.763560806	6.378888809	9.207145932	7.623504347	6.612962684	6.476726998	11.50085991	10.02628135	6.61348862	6.667489373	6.428242121	8.980755937	6.743733295	11.06761561	6.383571066
DUX4	11.22859281	10.52092062	11.45564226	11.73400606	11.56374683	10.90694249	8.432851874	12.04833681	11.24045577	6.428091852	9.189485109	7.804980161	6.404309388	6.637435526	6.45344671	6.810541079	6.50482759	6.340968268	6.380918215	10.50640843	6.782802214	6.704200299	6.732602303	6.725735982	10.25911193	7.151887392	6.97435288	6.462772621	8.801265672	6.423647428	11.33983908	7.38818462	7.056089629	10.09602021	9.705156315	6.926813544	9.509973828	6.693607938	6.63749564	6.464563545	11.22837273	10.99879254	6.441277344	6.353732751	8.005061956	9.141076142	6.564358343	12.3798007	6.408967591
REXO1L1	12.0482351	12.71955583	11.86870579	11.9005407	12.22336989	12.92498282	9.347091243	12.55792357	11.73299394	6.444698369	10.81917465	7.412849321	6.422586094	6.34097416	6.594553882	6.657106454	6.351889317	6.514192969	6.730964576	11.54295019	6.375147075	6.33544385	6.448488135	6.57883937	9.073220337	7.404278921	6.888408603	6.840140637	7.135229882	6.483920797	12.5191164	6.771254606	7.646288395	10.04056948	10.29013814	6.460801566	9.470294412	8.981748688	7.120755278	6.443172247	12.16280667	11.04574836	6.457222514	6.417502682	6.634989298	10.10414281	6.439326315	12.41969582	6.495996662
DUX5	11.79316523	11.70319122	11.22127853	11.67147218	11.38277317	11.87945974	9.055528863	11.76837528	10.71730645	6.428091852	9.846390438	7.307961184	6.432878473	6.812172337	6.302619088	6.826055741	6.51305001	6.367512051	6.46947362	10.75992995	7.327210026	6.431907956	6.357587516	6.457370791	9.053604771	7.088202777	7.00517515	6.692414628	9.685995062	6.368715792	11.50408374	6.591257998	7.568457645	9.737633548	6.327319308	6.62984668	9.320023959	8.361439369	6.306670711	6.31017514	11.48638026	11.02078691	6.415498459	6.407906907	6.379681538	8.960185213	7.697816891	11.57656269	6.340321718
DUX3	11.84366224	11.94541759	11.02431655	11.19974597	11.67720412	12.30746833	9.199665579	11.81505247	11.24045577	6.473985086	9.291558956	6.897122898	6.444951745	6.626766036	6.389226289	6.364523951	6.641134087	7.431485271	6.626449044	11.55666699	7.418705202	6.377641834	6.411762237	6.398998421	9.410869483	6.948468353	6.699634393	6.418909751	8.670238876	6.432740793	11.90838859	6.865734791	7.082118472	10.21788894	8.296899277	6.434862378	9.058713081	8.166150878	6.831088537	6.322640946	11.39056245	9.976933914	6.536058383	6.506342771	6.331926887	8.052599793	7.350060593	11.83155789	6.744898423
UCA1	12.19993633	12.39708847	11.46777051	11.64197731	11.95181634	12.42064808	9.779096868	11.80439839	11.26444902	7.323874062	9.856360461	7.623280673	8.539416155	7.22013653	6.978291984	7.080081722	7.701303555	7.746108465	7.087263695	11.92513449	7.259010169	8.211983686	7.813051007	7.514665446	10.34668328	7.112766216	7.579556563	10.51676476	9.593538507	7.593347798	12.18886921	7.087710584	7.971883186	10.05591955	9.130584511	7.822791428	10.10907943	8.347575298	7.086243735	7.722855345	11.97752852	9.932889052	7.469784637	7.897422817	8.678564552	8.564831196	8.867634496	11.51945624	7.035909444
C14ORF153	11.61783152	11.93719016	10.67423016	10.67988393	10.83827951	12.05919495	8.881244434	11.17933489	10.87160318	8.090996972	9.16065285	7.886486568	8.762756891	8.118231586	8.27775278	8.169863378	8.483695829	9.192674223	8.114575192	12.05001539	8.708853502	8.587669501	8.365914629	8.490171973	10.54562243	7.775750888	8.265581632	7.847744656	9.838422051	8.58232848	11.67073568	8.01895378	8.758414667	9.923017512	9.274407313	7.804411509	9.968078804	10.15025136	7.928276816	8.190251009	10.78749567	9.976933914	8.065399121	7.886066971	8.543558042	9.995322255	9.735604328	11.73153245	8.12267566
IGFL3	12.04515541	12.26808493	11.57228783	11.34479561	11.78609028	11.96176053	9.46781775	11.51359706	11.39422868	6.948557891	9.415587303	7.854566404	7.669944426	6.941055543	6.904940729	7.210492828	6.875280276	6.34708432	7.051668791	11.6198918	6.897954808	7.265466989	7.735268163	7.352835601	9.505012651	6.980967481	7.497239276	6.416322431	8.98747311	6.435662757	12.1229315	7.475356033	7.423096924	9.928544267	9.600118736	7.063004637	9.091741227	8.679984216	6.965012994	6.981923566	11.74025868	9.221999937	7.301319714	7.148229571	7.77776896	6.701549929	6.75007396	11.20887498	7.10299309
USP17	10.68439614	11.13390225	10.35486917	11.44441667	11.18881333	11.10388699	8.675570534	11.12403574	10.04474219	6.580603101	9.116033879	6.951628114	6.378619526	6.749986243	6.519991397	6.824053643	6.751705226	6.994263419	6.584488986	10.99305453	6.629998831	6.638788957	6.523063503	6.513236853	8.692451792	7.012433694	7.08814418	6.763519626	8.195237277	7.263853361	11.59240392	6.865734791	7.000965723	9.530301765	8.243741324	6.477961192	8.666808932	7.511639629	6.804140027	6.468486849	10.9756051	8.822535062	6.768029288	6.70232332	6.854977638	8.652923583	6.564358343	10.59131041	6.857305392
OR4F21	9.727109722	9.873345374	9.112621313	8.609476047	9.006276162	9.637716894	7.809764851	9.516967588	9.315553568	6.936913864	7.458151962	6.978048569	6.653759289	6.749986243	6.735364498	6.804541343	6.906193735	6.790524992	6.919940222	9.903352426	6.484766818	6.714588807	7.100890683	6.328872631	8.204544277	6.651667792	6.352836528	6.322834448	8.340836412	7.033175816	9.78324743	6.658995988	6.78040132	8.606504504	7.860740168	6.5376512	7.887101354	7.623504347	6.737027497	6.676164772	8.44383278	7.8684362	7.195250642	6.608355216	6.312552925	7.736090008	7.508930237	8.379628838	6.830831876
LOC653544	10.71387314	9.825760967	10.49225076	10.80241102	11.01908412	10.88228848	8.302632007	11.50515333	10.11294333	6.373357607	8.627579618	6.9560524	6.354345113	6.772823879	6.401728853	6.471564859	6.798136371	6.401358307	6.335573826	9.132273447	6.292278457	6.375990921	6.702738141	6.429776052	8.820831982	6.562601936	6.954587975	6.386456023	8.461744664	6.536394304	10.44478271	6.946193585	6.368916803	9.401735865	8.136416191	6.732886267	8.183558882	6.849962486	6.397753521	6.460790649	10.44371777	10.97347559	6.400059924	6.690092166	6.715285861	8.023598198	7.02617511	11.42030393	6.487033448
APC2	10.5012241	9.596524424	10.51770165	11.23906756	12.15011509	11.0165211	8.600740045	12.40247691	11.67695505	6.69200268	8.880224542	9.43040422	6.616912378	6.626766036	6.459639435	6.698984526	7.123535473	7.197400234	6.416066973	9.715386967	6.728198171	6.656251166	6.669948768	7.010051309	8.768730907	7.291219768	7.130972547	6.748329373	10.67146352	7.616853034	11.75241278	7.568388956	7.192123298	10.2528312	9.245460105	8.317583875	8.875007739	7.961023383	6.80832574	6.960417974	11.36941801	10.66512795	7.276012652	6.933817381	10.00315122	9.054353638	6.430445794	12.02960184	6.495996662
PRR20C	9.503034183	10.41068502	10.69603695	11.27277632	11.69328035	11.26955772	8.874694448	11.82563725	11.71356496	6.432954479	8.876401214	7.608772459	6.527127774	6.446339795	6.386956884	6.644329148	6.627774815	6.723543091	6.698159505	11.17301505	6.569352151	6.409302311	6.759308573	6.36974385	10.1620164	6.960121524	6.855719158	6.523173309	8.465701498	6.581338847	12.5169563	6.794883503	7.000965723	10.18634462	9.181617119	6.816408223	9.10487642	6.562730116	6.60706969	6.611390646	12.14860626	10.68648827	6.991032425	6.396028354	7.578244676	9.36341207	7.610006585	11.57255975	6.527031176
DUB3	11.24975304	11.5579479	9.867830632	10.52405386	10.71945131	11.56431909	8.868095512	11.07774738	8.743003512	6.451648402	9.136696743	6.696271584	6.39067247	6.658464624	6.437474615	6.440244574	6.36505597	6.465764073	6.548641525	11.50089651	6.415323493	6.366160064	6.334993073	6.356024199	8.233184924	6.338607842	6.78554547	6.292281806	8.56731087	6.468955715	10.69396299	6.61266924	7.231882214	9.11609334	7.968704448	6.334090747	8.400869175	7.947778685	6.442340834	6.429781963	9.652693501	9.271254637	6.392885535	6.29089317	6.509126822	6.476895263	6.344769586	10.1192688	6.422757773
OR4F17	10.68439614	10.07168458	10.40272862	9.527831575	10.95653307	10.3437731	8.291589597	10.88815399	10.90615651	6.494826954	7.830013029	7.159666756	6.601154626	6.462632207	6.357158946	6.458850313	6.428780867	7.189268055	6.398992971	10.58747153	6.581154818	6.451891596	6.454335856	6.411233348	8.477825249	6.623712826	6.836764345	6.421569752	8.033716175	7.013152387	11.72846161	6.692646696	7.008189454	9.725522119	7.670907813	6.566825845	8.183558882	7.687619167	6.339080243	6.356335275	10.73191761	7.890017852	6.388092692	6.430704228	6.417736963	8.100936148	6.458920153	10.779765	6.429005358
KRT5	8.793334882	8.911569623	9.067872259	9.417696115	9.550892248	8.898817745	7.630927053	9.087137768	9.082979411	6.373357607	8.043329785	7.545385362	6.597219718	6.676421884	6.396251695	6.426187543	6.627774815	6.312302038	6.584488986	8.381533894	6.354364371	6.310625419	6.675952944	6.396195538	7.400577356	6.416495189	6.774509266	6.757572064	8.628016861	6.35216786	9.863053382	6.681368768	6.758542048	7.922484405	8.365052614	6.801765599	8.026355873	7.59744234	6.438058576	6.332624098	9.851474718	7.051567963	6.489739797	6.404762158	7.590436232	6.351202355	6.348712484	8.69296111	6.393652222
KIAA1751	12.71167237	13.27590871	12.24278763	11.42304712	12.81617137	13.14719514	10.97719192	12.35352274	12.2612789	10.85387712	11.60550613	10.02201452	11.51666793	10.96707146	10.95273212	10.62120662	10.88319675	11.42932338	10.73120805	12.89325085	11.10228869	11.23403241	10.90468621	10.79037984	12.3950545	10.21139416	10.70937457	10.27726055	12.28744424	10.60828457	13.01787605	10.21353263	11.25880887	11.63205524	11.89895745	10.50365465	12.20943051	12.3007035	10.19213463	10.55753427	12.60989913	11.22104915	10.30212783	9.90337628	11.17303439	11.70986574	11.98416387	12.89207296	10.47201691
GDAP1L1	9.775624673	10.07168458	9.634827221	8.578709144	9.976240455	9.887936817	7.905871472	10.40631969	10.29731487	6.524675659	7.738592572	7.952269637	6.624945131	6.385545493	6.549338714	6.423461044	6.65650301	6.631947546	6.487714311	9.446066532	6.704539885	6.631761205	6.395287639	6.474222631	7.879753061	6.748116426	6.774509266	6.690447068	9.181770211	6.590478801	8.723816006	7.079616772	6.784137476	9.351339822	8.330405287	7.006594994	7.807788384	7.449930237	6.41111591	6.631952104	8.83580317	7.928435839	6.569515553	6.437636507	8.017315353	8.152964462	6.392758537	9.4682417	6.379060304
LOC729384	10.72840043	10.89770376	10.68881061	10.9082893	10.73380577	10.70625788	8.205334867	11.05686448	10.04474219	6.454014107	8.304038928	6.84550878	6.380622828	6.528019711	6.459639435	6.654140646	6.522261589	6.55567184	6.466298759	10.602952	6.393571493	6.409302311	6.409300706	6.367551758	6.541113805	6.48706216	6.954587975	6.547038303	8.836887138	6.343516203	10.9454585	6.457207496	6.942108013	8.664297049	8.4453203	6.322750496	7.493030081	6.372893596	6.32908728	6.410540059	10.88184042	8.377521082	6.593383742	6.353732751	6.366492246	7.274612727	6.363876649	10.63667721	6.580855093
SNRNP48	11.87521714	12.33411774	11.85367273	11.52941742	11.7558277	12.18941979	9.925995323	11.60801845	11.39422868	9.759160745	10.60953053	9.239629183	10.16406282	9.539214803	9.756717182	9.51262854	9.798605216	9.875067325	9.639015744	12.30093589	9.585581813	9.668264364	9.894990989	9.883849018	11.17370079	9.572268555	9.975510592	9.874988072	10.67646539	10.16670543	12.34129837	9.706289884	10.04891429	10.43053598	10.69572656	9.665974082	10.79678441	10.40684029	9.472349404	9.877490314	12.20447616	10.78678025	9.787478078	9.497382871	9.940509633	10.20329385	10.24677781	12.08887219	9.998169385
PRDM7	10.92536312	11.02009717	10.62941386	10.92059161	10.39746557	10.85719657	8.583659834	9.941105865	10.48277001	7.476863406	8.459764216	7.506502364	7.109803399	7.136248708	7.170862657	7.233883749	7.225071413	7.157177568	7.149816334	11.03026903	7.529553021	7.500849161	7.342441309	7.076878247	8.860862952	7.450237548	7.486996862	7.290560317	8.860849887	7.297992866	11.2952397	7.53703052	7.583673423	9.290943712	8.196900187	7.433448963	8.996615519	7.934108282	7.370033474	7.921675007	10.96810653	9.518560852	7.463514189	7.234163934	7.686192227	8.574296873	8.368229878	10.80022144	7.177309021
LRFN2	9.409027112	9.29424098	10.17274715	8.195427964	9.635072154	9.787152103	7.814400946	9.865400188	10.02366697	6.570089667	7.657376499	6.752969581	6.378619526	6.334514414	6.506185509	6.323309539	6.497080423	6.800317285	6.342031097	8.316575958	6.356684184	6.331057352	6.643734462	6.418162583	8.119044989	6.690932115	6.686228671	6.450767581	8.09309956	6.358510401	9.224248304	6.406554673	7.049486819	9.098249668	7.812537569	6.724120275	7.459643974	7.392546988	6.515772787	6.356335275	8.578720983	10.08654	6.531413718	6.713832842	7.255776346	8.30548411	6.677301436	10.2888575	6.838405201
ETV3L	11.03071428	11.0968634	10.82596327	8.242547303	11.2703088	11.11791472	8.84114148	11.29063412	11.36486996	6.305447184	8.785452473	8.229062905	6.430411701	6.339865017	6.428223897	6.351888016	6.714931679	6.317717564	6.535119249	10.32260577	6.684823689	6.723940145	6.38925861	6.49685474	9.82673894	6.798481887	6.327418759	6.770670994	9.862401968	6.468955715	10.53561936	7.119409109	6.48353162	9.955922203	8.566678111	7.198201117	8.829834548	6.685691015	6.303333877	6.600673799	9.908733471	8.84985115	6.717729161	6.55135355	8.397037851	6.587573471	6.564358343	11.29430626	6.340321718
OR11H12	11.46553315	11.5579479	10.92591041	10.8094606	11.17763562	11.47153173	9.037178082	10.46597794	10.02366697	6.912050289	9.335748813	6.506846157	6.50903606	6.545470739	6.826284286	6.901281313	6.728749846	6.390514337	6.980818435	10.94337504	6.828721237	6.461992041	6.684986532	6.534257564	8.434113602	6.444601027	6.394255889	6.881665342	6.796548014	6.414365397	11.89080441	6.994076477	7.165779843	9.168440901	8.749818354	6.462996937	8.398447918	8.449924086	7.263248272	6.507366127	11.41649806	8.565442331	7.090256092	6.488573008	6.466457811	6.888545445	6.395752594	10.65891632	6.877767636
TCEB3CL	10.04091547	9.066214577	9.620452173	9.640539546	7.566755431	7.908439842	6.70423494	8.502925253	8.851556779	6.409023993	8.200754449	6.897122898	6.597219718	6.409032389	6.480219876	6.518130442	6.606581443	7.048613449	6.418578315	10.12574168	6.693896628	6.405293416	6.372065789	6.353682722	8.004932248	6.441578629	6.485337435	6.444793651	7.936791737	6.585895584	10.18401512	6.718980244	6.791450108	7.74915366	7.740392672	6.405784252	7.35727421	6.627247793	6.421971205	6.328149724	8.992075969	9.53818534	6.345926293	6.322854444	6.80358785	7.81053856	6.913517929	9.373088865	6.487033448
OR52W1	10.39271937	10.13498945	10.65947456	10.36813157	10.41473162	10.23691686	8.223625428	11.39184417	10.429502	6.307925837	8.332915137	7.694254988	6.43526317	6.40721084	6.298593006	6.370043993	6.447758302	6.479194152	6.515507323	10.13761787	6.823593862	6.654861312	6.419225462	6.49685474	6.876236044	6.641459407	6.846566161	6.727470594	8.816929161	6.432740793	10.48580813	6.763497608	6.720435571	9.159842934	8.290693754	6.68000613	7.990246439	7.876286853	6.601357567	6.557660529	9.866916902	8.45367837	6.637622212	6.948010871	6.846316791	6.554823952	6.354870929	10.71685132	6.338695827
LCE6A	9.957542843	10.42215499	10.49225076	9.578698964	9.976240455	10.03911578	8.226053747	10.10401695	9.256863183	6.347306299	8.564505375	6.634017102	6.430411701	6.319860574	6.404846675	6.665732273	6.387315561	6.427854578	6.739368482	8.928719782	6.415323493	6.58180492	6.353971638	6.411233348	8.494553933	6.403328458	6.816883721	6.68441507	6.389252736	6.522939039	9.893919059	6.335991806	6.326932635	8.314279939	8.281346863	6.307909171	8.208300559	6.576128759	6.498292276	6.450124279	10.31944763	7.26675545	6.629466698	6.471721635	6.629749149	8.027316594	6.881657474	9.173373329	6.542184481
MIR548I1	10.77820415	10.63298725	10.45735327	8.583848862	9.79399176	10.53963338	8.575044799	9.941105865	10.04474219	6.732872673	8.130995951	7.747224002	6.514259385	6.817085423	6.725535386	6.72700915	6.464836271	6.337399744	6.584488986	10.4894045	6.620199152	6.415814326	6.796209092	6.393404589	8.565720524	6.548267113	6.855719158	6.707320985	8.048550852	6.540970601	9.924192313	6.853902324	6.695059723	8.958516424	7.928738008	6.469430953	7.627914479	7.449930237	6.765270641	6.946260514	9.312240102	7.564506354	6.717729161	6.870798253	6.624369103	7.568984108	6.497711448	9.007849298	6.41617297
SIGLEC10	10.99428474	10.98833794	10.07432593	10.02548101	10.02187958	10.82303916	8.017952319	10.11369787	9.256863183	6.948557891	8.255806202	7.042694567	7.511008527	7.124622213	7.175868792	6.710287179	6.976650382	6.427854578	6.88083987	11.19143104	7.188391753	6.927911946	6.93038151	6.958269991	8.694109323	6.86446671	7.130972547	7.010529607	7.968557873	7.257994776	10.72896507	7.00287702	7.088599076	8.456600953	7.600931946	7.110455821	8.365436274	7.55892535	6.994470434	6.928551401	10.30471677	9.098667546	6.70280484	6.811655865	6.356310473	7.744487941	6.439326315	9.827875803	6.871198978
PPIAL4G	10.5012241	10.68153082	9.548237409	10.2771249	10.22215592	10.600327	8.430693585	10.71170164	9.775643075	6.713767184	8.405866429	6.483286487	6.897138971	6.684854419	6.398858743	6.587133225	6.3952646	6.472661169	6.710430188	10.47211771	6.372884331	6.620997748	6.466103461	6.630072976	8.672256218	6.351179063	6.939266756	6.735564754	8.07328151	6.331948252	10.86122971	6.500059649	7.029249275	8.567067576	8.583717319	6.785573749	8.580284257	7.536316804	6.377317327	6.423979162	10.48193464	8.861646559	6.580994264	6.572238122	6.407631871	6.330634729	6.75007396	9.63962396	6.565879551
KLK14	8.990080898	9.066214577	8.987953903	8.800206071	9.402325706	8.657701234	7.37807802	9.75308047	9.555864573	6.759291713	7.262498388	6.986724444	6.53885968	6.637435526	6.391500853	6.406790336	6.432262935	6.965282338	6.971361793	9.001194981	7.003019346	6.527234951	6.575008773	6.66991916	8.528158733	7.144105793	6.699634393	6.786834278	6.374330567	6.345059757	9.043837942	6.329006432	6.721822369	8.265038958	8.884197367	6.588232953	7.918644987	6.843514126	6.712180744	6.614925673	8.514450771	8.126436424	6.682792699	6.303722138	7.521193638	6.388459272	6.288182665	9.064394164	6.399108348
PSORS1C2	11.05456676	11.32633316	11.08433585	9.796104541	10.69043343	10.73400041	8.667423657	10.87682794	10.63430751	6.368219264	8.638966398	8.505487049	6.427861111	6.615961856	6.375287436	6.471564859	6.7878133	6.563713227	6.597969382	10.40926756	7.029366172	6.436089013	6.383489382	6.607827498	8.939504474	6.685409078	6.752461897	6.556522092	9.303368766	6.446005623	10.78831824	7.219767987	6.554548804	9.797289111	6.684957325	6.777080069	8.288129666	6.405506866	6.562749416	6.429781963	10.17207469	7.663473022	6.826958641	6.806129474	6.810130835	9.186620015	6.426301294	10.52886792	6.570748755
GPR152	10.7641352	10.69108195	11.28721699	10.92667354	11.33265565	11.41135025	8.746675293	11.12403574	10.53368036	6.385123777	9.281923437	7.235304194	6.703102804	6.561710549	6.353265924	6.789093066	6.472647464	8.220787041	6.428296958	10.29211437	6.46873765	6.68043771	6.801097398	6.487296082	9.056220251	6.715598657	6.99233217	6.682367746	9.822232136	6.350219041	10.86910356	6.512870584	6.845576626	9.089256627	6.442388633	6.809273486	8.824614436	8.319203507	6.488727414	6.866939442	11.27529084	9.351974564	6.412101243	6.346112285	6.292647959	6.323438797	6.414318435	10.62168879	6.595890352
KPRP	10.10639569	10.10389746	10.07432593	10.2878185	10.28931279	9.887936817	8.190560672	10.14236766	9.82269865	6.418258739	8.223895699	6.494672998	6.316949418	6.323254788	6.44721053	6.384480882	6.309821088	6.479194152	6.413507011	9.662890627	6.352109491	6.35251196	6.49555918	6.478426163	8.985857705	6.374272436	6.407806678	6.494225602	6.935935165	6.393649949	10.93052666	6.347561464	6.414266086	8.110540518	7.605742659	6.410283094	7.532209063	8.102224171	6.397753521	6.503019251	10.0360427	8.216152767	6.357334467	6.404762158	6.917100187	6.863529189	7.9838312	9.855179136	6.513529071
PRSS1	10.72115387	10.62311417	11.15199308	10.29179929	11.26500115	11.06816751	8.784249883	11.44496847	10.82106698	6.500245881	9.414128635	7.972265266	6.406867605	6.418733074	6.880231648	6.665732273	6.41215691	6.386706256	6.561006813	10.55580324	6.425668893	6.409302311	6.38925861	6.65394171	9.505012651	6.86446671	6.366515523	6.366661898	9.018113318	6.545544688	11.0316935	6.916683982	7.036074245	9.556321917	9.336530711	6.732886267	8.822864872	7.061065911	6.454909933	6.756227794	10.68300473	8.379834069	6.405571453	6.384666138	6.439425431	6.447170574	6.332267604	10.73103544	6.570748755
LALBA	9.643666882	9.645527963	9.070518093	8.98370133	9.324319187	9.330766345	7.809764851	9.05645625	8.862685375	6.420687436	7.938447606	6.744477432	6.491423633	6.509179328	6.66875495	6.412353517	6.480309344	6.452618925	6.328326691	9.662890627	6.429214515	6.494164578	6.509336493	6.545511787	7.216918	6.909619091	6.510530732	6.382255247	8.49868865	7.364753383	9.682345736	6.532423935	6.644203202	7.920138437	6.94139437	6.475760511	7.047742626	7.767531843	6.568419566	6.531728306	9.3219167	7.508699845	6.519217232	6.883729226	6.753589844	7.027887825	6.51716913	8.131931729	6.631535554
PPY	8.230412939	8.266568434	8.472080599	7.711388655	9.1789461	8.958177613	7.554408889	8.316282177	9.176032449	6.534279853	7.400007519	7.185987904	6.550528003	6.390068205	6.658093483	6.559069142	6.557181879	6.452618925	6.490600515	8.602907879	6.436296795	6.527234951	6.404442727	6.461615585	8.164852634	6.447665842	6.570940745	6.366661898	8.060912937	6.576801135	8.220334131	6.564361586	6.616139548	8.008218016	8.043060666	6.572840573	7.426360771	7.392546988	6.601357567	6.457147232	7.875489712	6.874441852	6.38124121	6.441131853	7.294898194	6.711112337	6.593152507	8.474322303	6.645443244
FLJ32784	10.84002244	11.35823167	11.18211831	10.66310027	11.14936006	11.27577875	8.994199818	10.2070614	9.921846028	7.896915101	9.633335498	8.101202862	8.708373143	7.694079096	7.733067647	8.48228953	7.971732855	9.480180167	8.373228383	11.39702986	7.634900291	7.793385836	8.490595367	8.931558879	9.311445759	8.191911553	8.512260423	7.830727666	9.207916869	8.867117962	11.55596548	8.460341759	7.888942482	9.436560694	9.392986543	8.001556599	9.40243518	9.174852867	8.146972192	7.56261155	11.29243255	9.416765772	8.253214217	8.795239165	8.763959111	9.13625579	9.618692938	11.65808505	8.902311556
SCGB1A1	10.75705331	10.74735543	10.92591041	11.15412576	11.04350541	10.72480616	8.609214336	11.67474325	10.50153336	9.134880679	8.949938024	7.063808152	6.560062965	6.708830043	6.649738564	6.474724862	6.864821399	7.874893226	6.749467216	10.1839571	6.860306961	6.374336115	6.620138808	6.794931981	8.886875159	6.819717494	6.816883721	7.752101909	6.916212684	6.446005623	11.20108559	7.278148	6.748086462	9.387545934	8.493459551	6.801765599	8.439857338	6.357601933	6.659209901	6.914414816	11.33152505	9.294978204	6.376881582	6.760942277	6.569597981	9.054353638	6.585503181	11.17747035	6.645443244
NOS1	10.25999401	10.36363788	9.596785659	8.03249372	9.254474922	9.769484596	7.970387296	8.972626052	9.59749407	6.420687436	7.847495291	6.815875652	6.450267162	6.467338679	6.363022188	6.552473635	6.572291061	6.465764073	6.63966956	9.680672878	6.488682134	6.422772785	6.463185563	6.57883937	6.99413671	6.509295783	6.627478223	6.740396841	7.782049005	6.358510401	8.561594758	6.673944236	6.735071041	9.034344715	7.53686365	6.370808218	6.945010207	7.726065895	6.407497015	6.652762412	8.75894361	7.23405065	6.493559871	6.411110887	6.336127709	7.674660255	6.725182132	9.098882682	6.552063862
WFIKKN2	8.733371197	8.175255922	8.618329337	8.025124313	8.950647467	8.440889714	7.158754598	8.316282177	8.817233748	6.332644471	7.139007606	6.622195651	6.346626105	6.439392981	6.422900614	6.455675345	6.32743665	6.73255172	6.334330347	8.222279723	6.354364371	6.358387099	6.327800281	6.328872631	8.169425043	6.351179063	6.548155059	6.340463532	7.878394437	6.426739458	8.381059094	6.338598221	6.393846573	8.101469406	7.484933476	6.450027542	7.35727421	7.304168346	6.340738411	6.439713147	7.875489712	7.119777953	6.351449618	6.441131853	6.345240775	7.552289864	6.464473752	9.122442972	6.317565312
FLJ40453	10.77118536	11.04351481	11.79180841	10.26359725	11.49212766	11.31853182	9.000351868	10.10401695	10.54721152	8.003788876	10.42045401	7.782467984	7.88743274	7.878628169	7.715364509	8.685185784	7.641737086	10.06832476	8.666305581	11.70470832	7.459633828	7.524872654	8.567690967	9.381801705	10.98159834	7.990037423	8.317092953	7.977691405	9.113279379	9.028524028	12.0122303	8.331876748	8.179815525	9.838133518	9.088772038	7.699849532	10.2862656	9.275949628	7.79732932	7.779020131	11.71626875	9.894937619	8.172863886	8.778001994	8.261184278	8.914151471	9.185751679	12.32247396	9.485938949
OR2M4	10.32352597	10.32698957	10.40272862	9.714230504	10.15152676	10.38919939	8.423064673	9.493027309	9.216759033	6.536837372	8.538756807	6.51367714	6.601154626	6.561710549	6.472848384	6.65103551	6.786007214	6.472661169	6.435917457	10.31253552	6.418694941	6.391191934	6.562134725	6.445328495	9.356549007	6.743669261	6.545392383	6.444793651	9.640582211	6.499959698	10.55510806	6.617664804	6.486424189	8.35384352	6.978954249	6.344935367	8.035957592	6.976715682	6.916727296	6.511540841	9.967960268	7.639417358	6.58921046	6.398821125	6.33904809	7.03916897	6.837472999	8.977103267	6.556676605
LOC151121	9.447350209	9.262196448	9.509679567	8.609476047	9.999213226	9.980867485	7.852492363	9.930446892	10.09956294	6.369931729	7.933452879	7.780725025	6.599195397	6.390068205	6.491424016	6.341711548	6.77860964	6.409669286	6.78145838	8.075261724	6.544711176	6.344550133	6.35224737	6.523715793	6.908721298	6.948468353	6.699634393	6.850249228	8.49868865	6.973037079	9.924192313	6.946193585	6.785371863	9.227146815	8.564564721	6.829862824	8.15283787	6.382128264	6.330366149	6.432922043	8.95920137	8.519794688	6.625376428	6.351718957	7.667524371	7.727521521	6.439326315	10.27007488	6.376885769
POU6F2	9.539135457	9.645527963	10.04824795	10.50350147	10.335374	9.804557908	7.994176894	10.72395585	9.76772857	6.732872673	8.210035439	7.83242485	6.775122257	6.826333756	6.656201075	6.384480882	6.627774815	6.491638796	6.428296958	9.080019246	6.665319136	6.767992684	6.463185563	7.177605161	8.381314046	6.34243508	6.634027346	8.012567107	8.427376359	6.339054369	10.56476191	7.063019648	6.993642915	8.636487694	8.052022715	6.759834614	7.76314749	6.677521024	6.515772787	6.829263616	10.50656978	8.313315416	6.752463378	6.841463272	7.483446044	6.799733024	6.593152507	10.62919945	6.749004139
UBL4B	9.556925174	9.285480479	9.542524839	9.282228396	9.417674518	9.414203	7.792777096	9.307277342	8.817233748	6.390547421	7.938447606	6.918683878	6.425243449	6.693146945	6.589226924	6.375945496	6.717303008	6.790524992	6.463175307	9.284251947	6.805271063	6.635301483	6.36675407	6.685594984	8.744889236	6.419208774	6.713079116	6.411361482	6.335630894	6.40179778	9.593896103	6.55133375	6.561962623	7.941175379	6.694326189	6.715166319	7.925577805	7.090669263	6.450783659	6.39205934	10.19158747	8.035654247	6.464114651	6.55135355	6.54186213	6.335657203	6.801777154	9.540238854	6.412611282
PSCA	9.775624673	10.07168458	10.55885848	9.933135282	10.61595541	10.05326545	8.229692946	10.2070614	10.68450168	6.634144269	8.715354145	6.902677316	7.132254198	6.840165402	6.67782488	6.740827895	6.743672327	6.651034981	6.690673827	8.418461519	6.812021457	6.723940145	6.409300706	7.678743214	7.082315945	6.429957896	6.888408603	6.724222275	9.059367466	7.568303381	9.982992514	6.683232411	7.382595082	8.658800498	6.484521254	6.732886267	8.091954127	7.940995599	6.63151462	6.647044903	9.872674615	8.016757587	6.773972955	6.68120978	6.343622303	8.324846629	6.557846569	10.69535317	6.672931059
FBP2	8.772385285	8.837802612	8.182437003	8.490620856	8.73475664	9.203440408	7.314383217	8.228094102	8.169472559	6.751128589	7.434336839	6.373024706	6.764773281	6.31902527	6.45654124	6.468406175	6.763365934	6.39425541	6.382770131	9.529607357	6.443684349	6.442436583	6.57168662	6.387742396	7.395484	6.460705092	6.444785307	6.301873621	8.431490809	6.871046904	8.782678009	6.347561464	6.317346225	7.556119096	6.5931786	6.447952912	7.153840294	6.701342457	6.63749564	6.625357851	9.180669936	8.536492622	6.511431748	6.381935155	6.47953236	6.496112469	7.869818273	9.63962396	6.789190206
SOX11	9.884151979	9.991195803	10.12468474	8.215822511	10.44867682	10.32061416	8.675570534	11.09843818	10.96299813	6.354078424	8.489615388	6.951628114	6.703102804	6.604227533	6.495161785	6.458850313	6.379521839	6.362348246	6.478928921	10.38114789	7.14710501	6.767992684	6.368522711	6.441517167	7.492802358	6.750292875	6.846566161	6.504447864	6.436713166	6.465243837	10.51588459	6.679509384	6.916435996	9.47731503	7.570301624	6.895293899	7.696162113	7.427586962	6.791321107	6.306642376	10.19158747	8.925769939	6.810795213	6.87607258	6.46237653	8.152964462	6.3234383	10.4305774	6.575769564
ZNF554	10.14393723	10.03828663	10.58285307	10.38026251	10.13067409	10.08110444	8.349426639	9.087137768	9.470701633	7.400064189	8.405866429	7.386729695	7.126804535	7.457306347	7.296651719	7.717901837	7.190119252	7.787124002	7.862545832	10.6842708	7.519366897	7.276137743	7.861642777	7.639991478	7.722756665	7.346105868	7.338503619	7.160685317	8.387289546	7.773744149	10.86122971	7.447374718	7.276401746	8.857625899	8.954671656	7.396302082	8.812265338	8.402075716	7.4163402	7.406414823	10.57675283	8.785886954	7.758634555	7.572499859	7.557196283	8.648413003	8.71932576	10.85355161	7.753442991
DNAJC5G	9.447350209	9.080202326	8.9365805	8.50630485	9.2480892	9.161848373	7.884850654	10.59729917	9.845934222	6.630613431	7.769390363	7.439731961	6.45885712	6.844954527	6.45344671	6.500878715	6.583900011	6.437696092	7.14166548	9.529607357	6.418694941	6.420423797	6.372065789	6.507727884	8.642848188	6.576567804	6.836764345	6.468484217	6.956469619	6.417455928	9.496534026	6.887316826	6.845576626	8.79941993	8.69780292	6.410283094	7.532209063	7.473732617	6.473496435	6.775573657	9.610793894	8.256590699	6.601650164	6.564082999	6.354333761	8.031005079	7.925013023	8.966052675	6.385974034
LOC440570	11.22325909	10.49960539	10.62177966	11.39758578	11.42651266	11.4169384	8.600740045	11.30473249	10.68450168	6.469026103	9.232934376	7.189681651	6.53885968	6.382608631	6.538523516	6.388632565	6.717303008	6.538452782	6.75145009	10.54773291	6.880310829	6.566011642	6.99215814	6.65394171	9.965616333	6.374272436	6.872229813	6.447736305	6.588347552	6.465243837	11.52319681	6.686977207	7.176206328	9.267437185	8.399666943	6.399762263	8.93233367	6.493028436	6.46820467	6.376799523	11.34247052	9.43766794	6.379061914	6.613038346	6.46237653	6.496112469	9.317596748	11.27465712	6.749004139
TNN	10.31322439	10.53145728	10.36462348	9.404331109	10.60070348	10.45525119	8.650997543	11.01451085	10.42452769	7.458434338	8.752819294	8.809039061	6.605048537	6.945364344	7.069772738	6.668668788	6.950615803	7.252278768	7.229128764	9.529607357	7.020657363	6.939246238	6.440008804	6.79913019	8.158056858	6.9909575	7.897557776	7.26495283	10.67646539	7.684281518	10.64905082	7.866123848	6.896624072	9.298671704	9.100920494	8.323507893	8.326597879	7.547931172	7.16558995	7.014125846	10.3765098	8.404954765	6.878340203	7.455965909	10.13123315	7.938783445	6.544346769	10.4050301	6.478469121
CD300LD	8.408004881	8.391915391	8.614531328	8.800206071	8.634595086	8.620542716	7.123432743	8.797650841	7.975820198	6.33500492	7.242159765	6.696271584	6.371071171	6.424869325	6.355202663	6.353616224	6.603013718	6.876532471	6.484833972	8.87608942	6.432758809	6.507569044	6.38925861	6.323333077	6.781311591	6.386009804	6.382899426	6.388557472	6.84535556	6.334706419	9.427399738	6.460095993	6.53886058	7.210316364	6.497903301	6.339428688	7.179713288	7.364823733	6.323210856	6.381375245	8.922992766	8.296210837	6.437878365	6.377066936	6.421132206	6.81676301	6.376919751	8.42375407	6.419558013
OR13J1	9.928607666	9.744181241	10.3838549	10.40403658	10.51440394	9.637716894	8.152738272	11.06210337	10.20895398	6.420687436	8.282475608	7.263987002	6.516783444	6.372361399	6.384647277	6.351888016	6.468835367	6.669909699	6.38665377	8.94262815	6.447629726	6.517592751	6.385425767	6.374275715	9.071912956	6.497442709	6.343108149	6.322834448	6.84535556	6.382018506	10.95286248	6.45434539	6.363290229	9.380390645	9.310851993	6.329850343	7.807788384	6.457908341	6.46820467	6.536223383	10.10700245	7.524740838	6.306184081	6.524955821	6.645442139	8.377815942	6.439326315	10.8731035	6.454769954
OR52B6	11.32670042	11.0968634	11.08433585	10.19469178	11.21094522	10.79687945	8.642721001	11.0516134	10.93658641	6.469026103	8.771731378	7.667523562	6.601154626	6.492148799	6.594553882	6.671663654	6.739533483	6.751737758	6.735209067	9.903352426	6.390650328	6.461992041	6.43458727	6.648326593	8.934377208	6.67091171	6.914165923	6.436967704	6.410400946	6.432740793	11.50888912	6.399027716	6.353910479	8.93899492	8.947740607	6.337289874	9.053394915	6.797985692	6.407497015	6.366209709	10.72233408	8.470988303	6.383461011	6.390387481	6.547399118	7.347942844	6.374225093	10.01850551	6.542184481
HTR3C	9.298401338	9.593886188	9.746821378	7.948509157	9.56515541	9.365715171	8.090695316	9.775913817	9.614015741	6.526962949	7.870128148	7.079840225	6.553130406	6.528019711	6.694225342	6.375945496	6.587831847	6.713298168	6.538573118	9.338004898	6.527513729	6.502180642	6.696848647	6.331734223	6.477172854	7.549752816	6.684798108	6.740396841	6.48460157	6.420543596	8.575090116	6.807545983	6.393846573	8.718545405	8.005756404	6.732886267	7.548811508	7.668227258	6.363403831	6.714488411	8.678718299	7.283162521	6.390483726	6.608355216	6.724484243	8.688473465	6.705191661	8.844354128	6.701008823
SEZ6L	10.70655776	10.53145728	10.65202922	10.03702134	11.14936006	10.51891888	8.427438409	11.58790495	10.50617784	6.33148575	8.336899794	8.242791711	7.185392021	6.576839445	6.683325543	6.590925576	7.039779454	6.367512051	6.815114605	10.75326196	6.934217674	6.733264918	6.385425767	7.101047983	8.607652558	6.895035703	6.86423474	7.126558515	9.450940685	6.514073228	11.2252806	7.522843684	6.957010157	9.44342428	8.802516318	7.165945029	8.349191323	6.362450506	6.41111591	6.937510471	10.76010698	9.46847794	7.258591081	7.192638145	7.294898194	9.263928748	7.935505513	10.98555788	6.580855093
TCEB3B	10.1315682	9.775820843	9.441266143	9.134454396	9.768338795	9.657471801	7.884850654	10.13287365	9.75184092	6.418258739	8.186793393	6.348721865	6.54188828	6.350281438	6.444032366	6.397015262	6.415662322	6.41879081	6.38665377	10.32260577	6.492723405	6.422772785	6.705690572	6.36076804	7.170381663	6.848314243	6.763655658	6.491093349	6.753082096	6.491319316	9.716615765	6.774340839	6.855671335	8.809618955	8.769332772	6.668615482	8.229959715	6.335659702	6.438058576	6.450124279	9.831987376	9.043510833	6.359370132	6.384666138	6.607039527	6.488677256	7.614001481	10.51288834	6.422757773
KRTAP10-10	9.096714043	9.446532019	8.729947508	8.458965433	9.768338795	9.354757229	7.82841512	10.07460804	10.15870911	6.313833486	7.643840395	7.266857108	6.432878473	6.309229434	6.506185509	6.394862335	6.65650301	6.741764671	6.39276808	9.903352426	6.40262994	6.897800603	6.661132695	6.573242535	8.180988648	6.520775102	6.577822996	6.622057961	7.875553782	6.446005623	9.78324743	6.907024946	6.34870247	8.556728778	8.136416191	6.477961192	7.720455045	6.428771227	6.421971205	6.397666474	9.239054678	8.528159238	6.38124121	6.4674236	6.443069598	7.077296983	6.434836223	9.688779848	7.224802974
GPR142	8.266723893	8.067673374	9.10214102	9.856957615	9.340066845	8.744205978	7.37807802	9.421790379	8.895338185	6.386889354	7.474261503	6.642905485	6.51168872	6.345532954	6.414526994	6.401613678	6.436000302	6.59285642	6.279191373	7.303851756	6.761133268	6.375990921	6.486019771	6.735591955	7.203411018	6.536267541	6.464201017	6.465649121	8.382961364	6.348387439	9.023465973	6.574550362	6.745475084	8.115078062	8.4453203	6.340503774	7.800435878	6.611868016	6.414772498	6.421007024	9.17027062	8.142699819	6.441277344	6.441131853	6.342061854	8.124979261	6.458920153	9.295386238	6.470646596
C12ORF53	10.62357094	10.83737213	10.74548268	7.729440379	10.70499467	11.11791472	8.617649575	10.50888519	10.28023232	6.458883454	8.942788561	7.130423169	6.348152844	6.492148799	6.414526994	6.683962578	6.384789564	6.442631181	6.356997274	9.844167389	6.492723405	6.537197525	6.372065789	6.518538454	7.110174479	6.552062618	6.351293944	6.488095519	8.942662519	6.386844131	9.053880978	6.758868835	7.008189454	9.536833479	9.476864779	6.836553515	7.894158872	6.457908341	6.741893361	6.67893343	9.286039637	8.14808031	6.857470127	6.943363431	6.661843289	8.890575313	6.763254277	10.58363015	6.585925288
PODXL	12.12024037	12.53100933	12.22677685	11.72006286	12.48384586	12.58420568	10.19574705	11.82915023	11.78475296	9.502739497	11.10029881	9.261024589	9.73952705	9.516389183	9.64101736	9.761420305	9.150212449	10.8005127	9.711425924	12.44314866	9.1540321	9.389961305	9.985192023	10.24487656	11.87092987	9.391348708	9.981826421	9.30412268	11.25317977	10.66220843	12.73742046	9.762786283	9.779661208	10.88721256	10.701067	9.504065166	11.49572764	10.78244549	9.129731296	9.378286566	12.4040294	10.273551	9.484729912	10.0137813	9.87476255	10.93353081	11.0746022	12.68801106	10.20134401
OR52K1	10.82648857	10.72879079	10.8324442	10.07906255	11.15505336	10.63962813	8.432851874	11.03578661	10.26868366	6.69200268	8.604671806	6.833549777	6.532837929	6.33248004	6.604577595	6.572561805	6.468835367	6.690474695	6.499649366	10.64807315	6.984524212	6.624582073	6.649742166	6.382035032	8.88816643	6.555679172	6.846566161	6.902944276	6.386174788	6.554538393	10.12022683	6.729236492	6.886388836	8.868160535	6.386502506	6.724120275	7.778191262	6.716391146	6.685018289	6.306642376	10.01301188	7.84027135	6.84824701	6.529803756	6.346925009	6.720441826	6.801777154	9.198574332	7.13015517
C1ORF110	11.77469446	11.80269498	11.81066735	12.10037733	11.37287979	11.57915024	9.228844461	11.75374235	10.49218943	6.458883454	8.93200314	7.969196547	6.819386855	6.716346233	6.373091293	6.545246496	7.181589826	6.921505334	6.457188024	10.59524041	6.787539601	6.427440822	6.43458727	6.744920683	6.781311591	6.555679172	6.836764345	6.809118481	7.744389981	7.088473597	11.58339238	6.865734791	6.741564013	9.015686464	7.883442935	6.816408223	8.57629584	7.796803607	6.446587911	6.39205934	11.72029928	7.193729775	6.768029288	6.760942277	6.354333761	6.554823952	7.000313458	10.62919945	6.429005358
PPP2R2B	11.77840753	12.14677207	11.62345516	11.00190969	11.57246025	12.00445517	8.988044208	10.52287036	11.12453876	8.424934948	9.826205009	7.891460314	8.145786829	7.857466858	7.735956361	8.348382663	7.783025628	8.138951381	8.263408421	11.92770007	7.723672764	7.819101709	8.540499958	8.451814864	8.703966912	7.875377431	7.78046015	7.611341622	8.865271681	7.719669739	12.19444299	8.37784065	7.868372432	9.779551949	8.066744754	7.714829948	9.40243518	8.665556733	7.764892987	8.367339855	12.1371298	9.53818534	7.804487835	8.258479355	7.885380448	8.512130612	8.500737103	11.33281358	8.989090928
OR1C1	8.947337283	9.308871078	9.513587151	7.453480013	9.191892912	9.232668071	7.730291006	10.09427466	9.687562807	6.363206054	7.714088551	6.72103162	6.417267228	6.412771959	6.338614496	6.613102448	6.599341429	6.45875569	6.675665118	8.68501191	6.510614639	6.654861312	6.49555918	6.349278496	7.384445968	6.555679172	6.644397368	6.657213721	6.805992529	6.398823228	8.660776178	6.865734791	6.592020875	8.308351172	8.018499302	6.367436518	7.932483035	7.361825342	6.365791129	6.667519288	8.282697499	8.485983189	6.357334467	6.463242323	6.404292229	7.768757941	6.357014316	9.601815813	6.372484295
DEFA1B	10.10639569	9.879387998	8.939310923	10.18008882	10.38875611	10.38919939	7.773973772	9.210350712	8.326030304	6.444698369	8.521550205	6.378143975	6.427861111	6.351497406	6.599631832	6.42072741	6.3952646	7.553919701	6.384683348	9.732337072	6.799594659	6.520000765	6.658273177	6.705799632	9.113651589	6.39881235	6.763655658	6.624567792	8.427376359	6.483920797	10.31463942	6.807545983	6.934118363	7.779835379	8.256293587	6.403670582	7.851420029	6.555024079	6.791321107	6.376799523	10.31944763	7.755975536	6.507095911	6.633246243	6.634989298	6.496112469	6.392758537	8.757796969	6.495996662
INSC	9.574559152	8.840837985	9.930410494	9.716282845	9.662406975	9.330766345	7.842717673	8.745700568	8.60410004	7.481547806	8.255806202	6.420671213	6.3298435	6.667739471	6.708163224	6.394862335	6.65650301	6.339159483	6.360061621	9.119205792	7.214147043	6.692691292	7.059456857	6.49685474	6.819534944	6.826123039	6.922699867	6.453827343	8.962671958	6.36066324	9.459202811	6.462992337	6.404042833	7.975978824	8.394542607	6.777080069	7.811455836	6.603238837	6.913789581	6.464563545	9.308995647	8.922543511	6.900485397	6.34273062	6.775052259	7.068838836	6.530357906	9.881859524	7.177309021
OR6M1	10.54340071	10.57285852	10.65202922	10.20911077	10.77626426	10.61023768	8.400615835	10.45867945	10.66374427	6.45642396	8.246763668	7.112731673	6.461804337	6.444568642	6.6293226	6.779678662	6.583900011	7.026870341	6.712828964	10.10162939	6.531722784	6.389438201	6.370287704	6.407995955	9.045759777	6.693668972	6.986243477	6.426977108	6.446611098	6.429780762	10.9454585	6.482385534	6.4554568	8.996839657	8.958811495	6.888974013	8.098062849	7.891036079	6.584857251	6.476726998	10.70287348	8.801708094	6.558590045	6.430704228	6.498216816	6.651938453	6.571067594	10.08666033	6.383571066
OXA1L	6.423881834	6.339298039	6.499018786	6.656734009	6.365512049	6.366436099	8.583659834	6.408543716	7.805740189	9.716980687	9.264114567	10.04508199	9.755622617	9.783446545	9.524076498	9.711352333	9.375824157	8.245721451	9.035101829	6.391425831	9.010334033	10.19440698	9.820903404	9.342525959	8.43241528	9.414937103	9.494910369	9.207888272	6.84535556	9.1915443	6.475986225	9.261678181	8.951627274	9.080217002	8.350907951	9.171887291	8.836729124	8.79252465	9.239765373	9.784504096	6.401722604	8.718869619	9.826688956	9.454050417	8.864360718	8.550569674	8.66153852	6.939803115	9.350627365
LY6G5C	11.35154025	11.77501591	11.3975599	10.64594215	11.70521995	11.43905317	9.176076616	11.50515333	11.22665095	8.830839396	9.341951683	8.989350484	7.800436823	8.572477933	8.2390892	8.735193243	7.992988059	7.746108465	8.730056486	10.97673242	7.968165474	7.218171175	8.214136271	7.79742382	9.288212757	7.997037022	8.134105189	8.386465266	9.440051837	8.440260214	11.60135159	8.374103297	8.312025035	10.00936778	9.098221277	8.88521964	9.245622119	7.743581999	8.029127296	7.884502428	10.88184042	8.34938067	8.544820263	8.875416343	8.014855852	9.443877125	7.884803148	11.14537035	8.957977914
MC3R	8.329417451	8.585813542	8.952910064	8.774206947	9.386883577	8.363333987	7.436732901	8.810253964	8.828846241	6.385123777	7.348564296	7.155940556	6.331056258	6.346702699	6.291572272	6.474724862	6.595574624	6.514192969	6.457188024	8.848713508	6.464504417	6.364566995	6.336213825	6.441517167	6.345530684	6.384039958	6.336724957	6.31456991	6.334011696	6.334706419	8.374964533	6.419250406	6.419567739	7.760287479	6.532806154	6.469430953	7.292753381	6.375843753	6.400772047	6.370317888	8.83580317	7.694208837	6.437878365	6.34273062	6.843312258	6.808519419	6.464473752	9.277093443	6.504955217
OR1K1	8.894393499	8.521286509	8.963734353	8.458965433	9.286316431	8.883415265	7.520874614	7.943311419	9.408765576	6.378390159	7.450221479	6.897122898	6.3200074	6.439392981	6.411364833	6.525314119	6.4886944	6.810646817	6.416066973	8.65630856	6.561280293	6.401590497	6.375724677	6.596557911	6.908721298	6.620082585	6.40536086	6.40179225	7.931357941	6.563333962	9.142791643	6.625358272	6.328101387	8.216988494	7.244922364	6.494436733	7.515415757	6.603238837	6.365791129	6.476726998	8.433445919	8.192959937	6.418833283	6.480418656	6.503680828	6.660088804	6.615416891	8.966052675	6.393652222
SDC3	6.383751809	6.364812871	6.330998978	6.363677775	6.44842433	6.469168356	7.737382526	6.356557722	6.314374373	8.261438395	8.915658302	8.843474092	9.045419279	8.623776141	8.671818322	8.368507213	9.456929649	8.569870441	8.877498816	7.329670769	9.664100302	8.788997346	8.019142458	9.169130564	6.419969241	8.167544211	9.596703712	9.108323076	7.525009743	9.451690748	6.393373373	8.19530454	9.394339829	7.576505753	6.998621975	9.047688639	9.244287356	8.269004846	8.850662885	8.694227374	6.421164044	6.606865906	8.641711641	9.109910658	9.947623425	8.521801604	9.417214205	6.59819929	9.248945075
ZNF100	11.2071516	11.5247165	10.89550377	9.976634869	11.00674661	11.40010138	9.30291966	10.49474574	10.93279707	8.751184081	9.626121057	8.326262606	8.85720501	8.649403127	8.708679172	8.532988586	8.52478336	9.391811379	8.590803637	11.92770007	8.566753975	8.597059105	8.950651394	8.781521809	10.74104088	8.740543649	9.303840407	8.639916971	9.962516636	9.442668522	11.88370116	8.941466561	8.9105224	10.19545124	10.13242271	8.563829613	10.46618572	9.708825347	8.661722528	8.796252025	11.2223795	10.33907769	8.965588872	8.897865989	9.060985817	10.15490858	10.20702887	11.58453447	9.005311707
FLJ40434	10.41162094	10.1796668	10.14899414	10.76616981	10.84504825	10.63962813	7.744325638	10.49474574	10.09282311	6.487579248	8.538756807	7.252569055	6.483141966	6.378209858	6.391500853	6.72700915	6.456363054	6.669909699	6.421038645	10.26075728	6.359039112	6.413585505	6.754141024	6.465877315	9.264499636	6.532273156	6.455423652	6.570230512	6.615843539	6.536394304	11.1385265	6.853902324	7.082118472	8.528453829	9.40526583	6.62984668	6.517328266	6.480243449	6.41111591	6.397666474	11.04784467	9.306632601	6.550278637	6.417502682	6.624369103	6.535751079	6.82217355	10.43900094	6.682316095
NICN1	7.271424242	7.354610821	7.380244119	7.307701031	7.122800288	7.469641613	9.600109172	6.867664646	8.743003512	9.882070204	9.570483616	9.620395286	9.259586109	9.510665063	9.282255929	9.717641126	9.408283511	8.57501305	9.625412109	6.858246098	9.263248347	9.820253084	9.940649749	9.785144719	8.516357988	9.621164206	9.646259163	10.02260649	7.462841576	8.973863974	7.0735502	9.411419447	9.90080829	9.607578007	7.633162181	9.83513827	8.650048088	8.449924086	9.938981005	9.869900471	6.85753971	8.919310699	9.624063506	9.423656931	8.685020121	7.692164049	8.015790267	7.466531945	9.963261067
FLJ32011	11.13544997	10.99633599	10.85169107	9.968040267	11.21643211	10.67803144	9.152287681	11.97652672	11.04841012	6.649182288	8.889696892	8.843474092	6.953622773	6.676421884	6.721047532	6.415172379	7.011401818	6.573445971	6.481918247	9.828868948	6.868021205	6.714588807	6.486019771	6.877036248	9.177967486	7.167547008	7.275723939	7.143731479	9.830347946	6.426739458	10.9454585	7.835664541	7.062640864	9.972141416	9.36437135	7.505576104	8.79051954	6.401781042	6.659209901	6.841637473	9.964311257	9.306632601	7.24972797	7.034758348	8.245371059	6.825323867	6.40609557	11.42030393	6.478469121
ODZ3	12.83427742	12.73797847	12.49030941	12.73566502	12.61520339	12.35604789	9.507911409	12.67085876	11.01153097	6.549414351	9.719887358	8.105892739	6.345107012	7.687824252	6.632472494	6.832228223	9.073528515	8.203575767	7.021809882	11.28378656	6.310098631	7.010171541	6.772491374	8.892877525	8.576120216	6.673914189	7.214606292	7.918667118	9.180578573	8.108060046	12.34624173	6.735658681	7.727314646	9.62023844	6.72417567	8.074521525	8.971474242	9.134500238	6.479036905	7.205065732	12.39698533	8.145392701	6.705847828	8.400759089	6.38979656	8.369471831	7.004980749	11.34228043	7.798137377
RIMS1	9.677426041	9.361721835	9.807017424	8.980304207	10.07721867	9.96586614	8.057849256	11.16938264	10.4145084	6.513466308	7.938447606	7.217070605	6.367522782	6.379679667	6.425527686	6.468406175	6.553286841	6.5476242	6.410927157	9.224263971	6.412040335	6.377641834	6.363143398	6.376705496	8.753938467	6.429957896	6.582580496	6.462772621	6.41886499	6.4578273	9.539145271	6.605083991	6.63153858	9.218922036	7.776570075	6.668615482	7.35727421	6.507269553	6.659209901	6.494883927	9.235654311	8.901413775	6.415498459	6.590141553	6.454365344	6.99306856	6.691227942	10.2888575	6.491492361
CCNB1IP1	11.96268526	12.00555448	11.73689566	12.40694825	11.98794018	11.77037313	9.128317417	12.54264328	10.85225727	8.505160926	9.741922973	8.656520174	8.666678264	8.683399329	8.644914295	8.707882555	9.009675512	9.487534386	8.834472725	11.5836683	8.777992294	8.434320771	9.007104081	9.155501217	10.75852892	8.682009332	8.911069434	8.529001939	10.34148134	9.286924423	12.21649492	8.705816529	9.435711024	9.755688977	7.787319351	8.981652092	9.702960884	9.850906321	8.967088495	8.550248662	12.07812394	10.08002001	8.942578364	8.958556937	9.299626159	9.937289345	9.707150844	11.91232608	9.106065913
TMED2	7.080119688	6.999053363	6.936833245	6.951064496	6.815919122	6.964790522	9.24617599	6.940794225	7.047598105	9.1703198	9.211315178	9.50900317	8.717243174	9.651848389	9.415801183	9.603321195	8.745326689	7.653018232	9.65247688	6.814670543	8.57238935	9.253024677	9.326278907	9.137846986	6.471584723	9.528944652	8.544865127	10.08635309	8.437626329	8.66955739	7.178533834	9.419096464	8.816493711	8.90918053	8.005756404	9.816946448	7.901189351	7.614904086	9.616483388	9.536022865	7.14934692	7.855948088	9.925681721	9.629859086	8.575984819	6.680538504	7.658727138	7.25944272	9.130382431
AMELX	8.902595301	8.816309588	9.256932968	8.393998711	9.716045345	9.838616914	7.769181479	9.158570787	9.031069346	6.518032754	7.972624119	6.791327709	6.506272735	6.42875935	6.344380287	6.428927082	6.422264751	6.401358307	6.352683429	7.14026309	6.484766818	6.418097384	6.457289126	6.367551758	7.31101059	6.367809211	6.322197154	6.301873621	8.304031265	6.468955715	9.909129275	6.411713449	6.387080671	7.980600748	8.049047689	6.643731869	7.227179748	6.382128264	6.442340834	6.586238283	9.699827072	7.262406394	6.337561379	6.45537095	6.404292229	7.922066114	6.877135837	8.824801622	6.368004769
ST20	9.643666882	9.720970074	9.995611046	10.58268969	9.550892248	9.462733321	8.259955473	9.199905103	8.828846241	7.542975107	8.636125792	7.43252154	7.53727732	7.464336754	7.404011364	7.857027995	7.386551347	8.358479632	7.812757296	10.10162939	7.647552439	7.53811956	7.865167996	7.874466432	9.596568701	7.819945596	7.778153113	7.586587555	8.018870402	8.203461816	10.99644157	7.9527308	7.702184187	8.67111812	8.330405287	7.479925467	9.248293576	8.397626472	7.641893073	7.581302829	10.87362399	8.686870169	8.056883425	8.254121833	7.891553524	8.034665315	8.700273603	10.06439476	8.191827391
LOR	9.660609708	9.918751947	10.21865864	7.932400805	9.60738101	9.838616914	8.372458636	10.14236766	9.799265308	6.553929445	8.163494608	6.585859526	6.336296313	6.801610905	6.314256737	6.507924502	6.721963397	6.35707926	6.581034025	9.715386967	6.405704763	6.333236689	6.381528473	6.695804279	8.289734188	6.338607842	6.99233217	6.793362962	6.545072762	6.536394304	9.575767588	6.378134101	6.721822369	8.46440914	6.5931786	6.914375419	7.818774022	7.954453972	6.337487943	6.457147232	9.657034331	7.736938467	6.372445231	6.793222771	6.299029962	6.526897409	6.453613387	8.339778559	6.379060304
H1F0	7.058816778	7.326993565	6.966209393	6.56984053	7.064341369	7.155297997	8.575044799	7.192389989	8.279815397	10.02126198	9.374046631	9.944922573	8.599292287	10.08504358	10.46612159	10.09502662	9.709806827	8.600042207	10.38584454	7.740766632	9.769190508	10.33832633	10.16942674	9.690073674	7.734718271	9.720736244	10.11566462	9.825815148	8.541767282	9.670673777	6.92349367	9.852782704	9.96268609	9.306347291	8.925237433	9.9414467	9.38870858	8.728604514	9.386999548	10.05311271	6.903300339	8.620311322	9.811081225	9.650045637	9.096888006	9.057820385	9.328668965	6.684648978	9.82117572
SLC8A2	10.51828216	10.65256608	10.50928381	8.861107913	10.65355384	11.05361138	8.683671489	11.03578661	10.59572179	6.723220294	8.098698871	6.928625278	6.422586094	6.906590237	7.114918286	6.613102448	6.991872191	7.355102779	6.763304696	10.67712754	6.822318794	6.800947894	6.723703878	6.528893415	6.323476637	6.84662049	6.961626633	6.355224757	8.694644038	7.966195001	10.64905082	6.311361575	6.378746659	9.626546456	6.428413105	6.836553515	7.72838851	7.876286853	6.804140027	6.360252226	9.59046245	7.902113131	6.497818899	7.163410048	6.509126822	6.554823952	6.464473752	10.20203958	6.478469121
PTGES2	7.097690449	7.042617929	7.179524433	7.387850113	7.357095168	7.247046333	11.03027701	7.194331729	8.781173404	10.24622156	10.7195663	11.16249896	10.47649835	10.82611229	10.93710315	10.13227188	10.15905043	9.971093886	10.68094286	7.435826848	10.13961729	10.70965234	10.26653725	9.760188539	9.240308586	10.35296581	10.34684008	10.08007043	9.00542638	10.45589719	7.924766608	10.25050374	10.44021541	10.05591955	8.887216536	10.90840613	9.598391099	8.874899171	10.53539585	10.94103972	6.782075085	8.327846238	10.738368	9.737052769	9.911671239	8.769911656	8.825926527	7.025226048	10.15766422
OR52I1	9.250261626	9.36759993	9.443336353	9.873622776	9.402325706	9.508553588	7.500197861	9.552918569	8.4889307	6.347306299	7.775544022	6.334391298	6.455928728	6.469653991	6.444032366	6.474724862	6.536221257	6.563713227	6.620054013	8.994545236	6.422152019	6.409302311	6.353971638	6.562361708	8.88170257	6.429957896	6.553313202	6.529511638	7.196661261	7.062850956	9.129589391	6.569371683	6.886388836	8.208045425	6.341881019	6.750990622	7.398098788	6.378939154	6.368159604	6.457147232	9.536603826	7.931273718	6.434527303	6.404762158	6.446739011	6.50448268	6.389938626	9.634758492	6.537038332
LSM14B	6.376021218	6.484444577	6.473242083	6.486785727	6.531306563	6.370301088	8.731241733	6.441661455	7.083654656	9.360724875	8.948153457	9.476287131	9.818439373	9.315640253	9.506558152	9.212657655	9.21254146	8.036948832	9.590743954	7.348397331	9.731338707	9.971418202	9.448693335	8.895214698	6.644400408	9.092263359	9.313123336	9.052013802	9.00542638	8.583941244	6.538416331	8.545570833	9.352030238	8.121887371	7.02925852	9.311656005	9.333724475	8.575298268	9.190131606	9.078032074	6.392116187	7.458388223	8.609648312	8.958556937	8.419357898	8.81575203	7.779208039	6.429692938	8.944907963
AP3B2	8.935165631	9.41744435	9.08899555	7.432318543	8.65502553	9.120077761	7.759438634	8.950876002	9.051814034	6.363206054	7.542254738	6.736318333	6.726587232	6.749986243	6.379888095	6.34864205	6.500990314	6.376174904	6.446445308	8.935696167	6.262634574	6.322081674	6.336213825	6.437702687	8.456044301	6.782380291	6.796428567	6.520153239	6.634416917	7.033175816	8.07126335	6.529373969	6.554548804	8.350217851	7.736708306	6.342680935	7.140695944	6.987614228	6.404019177	6.480774139	7.641954002	7.639417358	6.359370132	6.417502682	6.493240858	6.344846202	6.497711448	8.721876684	6.343748198
IL29	9.054376658	8.61605131	9.220045064	8.388439873	8.95248526	8.816948032	7.108790639	8.199718087	8.495584466	6.442383959	6.886203526	6.728576367	6.473030615	6.528019711	6.527211951	6.330115158	6.3952646	6.761919159	6.410927157	8.74770632	6.519221579	6.348376248	6.414238886	6.374275715	6.471584723	6.701870125	6.359473504	6.399448611	6.916212684	6.326863727	9.059864139	6.366037372	6.439797067	7.481602496	7.654507512	6.399762263	6.815657258	6.593472209	6.342466131	6.436271488	8.573766277	7.902113131	6.412101243	6.346112285	6.435719359	6.427777508	6.571067594	8.480701058	6.482671664
MGAT5B	8.865352567	9.035492857	9.781291523	8.61968634	9.831864763	10.26128771	8.066957303	8.771987055	9.408765576	6.639364656	7.977423291	6.973670865	6.674981847	6.830867369	6.591928899	6.707500522	6.700327268	6.529341711	6.670615503	7.569254923	6.82743387	6.692691292	6.649742166	6.602357806	8.457723419	6.76733231	6.542536932	6.813055908	7.03672158	7.461631551	8.634156017	6.644886381	6.816043008	8.755889629	8.256293587	6.668615482	7.793055947	6.797985692	6.446587911	6.631952104	8.428215371	7.401827599	7.146118896	6.733141019	6.54186213	6.987522977	7.601977578	9.419439758	6.806905539
CRYGA	10.02738133	9.907107788	9.802228746	9.069977869	10.28931279	9.617638602	7.965996721	10.52980704	9.614015741	6.544526441	8.103304693	6.481496255	6.663745109	6.509179328	6.408099013	6.72418794	6.869419479	6.751737758	6.735209067	9.644811939	6.399585904	6.569985638	6.442781351	6.596557911	9.556139295	6.413755651	6.371870849	6.793362962	7.240340333	6.487528344	10.56476191	6.751193626	6.729866123	8.553767794	6.734458327	6.556904201	7.627914479	6.326144305	6.664407862	6.446645654	9.67213562	8.571605593	6.795983842	6.760942277	6.80002353	6.488677256	6.40609557	9.680987032	6.487033448
OR2T27	8.760437373	9.241928427	9.038686479	8.61458455	9.621271865	8.948538554	7.765959085	8.70517829	9.134842517	6.328125669	7.272097248	7.063808152	6.345107012	6.403618909	6.502610942	6.345715281	6.36505597	6.414257224	6.354088289	9.680672878	6.425668893	6.366160064	6.270736937	6.387742396	8.415274884	6.47099813	6.394255889	6.482381671	6.834587544	6.531849876	9.129589391	6.424032145	6.519583152	7.945831372	6.303741147	6.643731869	7.409486555	6.507269553	6.363403831	6.364207582	8.454125451	8.236487761	6.397637965	6.344385532	6.488594803	6.595820602	6.470225226	8.503106543	6.315194975
CPLX3	9.592045025	9.213154779	9.390366138	7.071898212	10.25133981	10.13505795	8.512557848	10.29414877	10.51541347	6.444698369	8.255806202	7.761425584	6.723584083	6.731000568	6.74077179	6.576115193	6.476415134	6.713298168	6.690673827	10.27130861	6.484766818	6.478495502	6.457289126	6.794931981	9.252463205	6.936068995	6.379139178	6.556522092	6.351743144	6.426739458	9.391905748	6.907024946	6.62932838	9.142493397	8.127618637	6.452118581	8.362773234	7.498948575	6.590282548	6.332624098	8.19462194	8.979637122	6.914576496	6.580999697	6.401041233	6.779633648	6.487077062	10.14051053	6.342005795
ZNF595	10.81967906	11.38944	11.5152237	10.40403658	11.4736713	11.56928199	8.609214336	10.48761614	10.54271662	8.338017616	10.25675294	7.995367732	8.522616077	8.16013521	8.174846395	8.867154154	8.275318981	10.41911572	8.751274111	11.82373288	8.318216174	8.032386152	8.966040056	9.317944502	11.49681556	8.370519213	8.682507211	8.281093444	10.22147977	9.495610731	12.00578418	8.675916208	8.451036388	9.849661813	9.775151736	8.163799604	10.40789097	10.10523363	8.283510788	8.279989517	11.72431682	8.614289482	8.383613944	9.103607586	8.96775953	9.771080654	10.05695149	12.23811295	9.468984113
MTFMT	9.250261626	10.11957976	10.19596269	9.49414244	10.15152676	9.714822953	7.692460084	8.171436468	9.072588079	7.469897379	8.987084566	7.325843389	7.374293257	7.578183303	7.476451166	7.807093849	7.343660865	8.385924025	7.788151975	10.45454004	7.309449421	7.343296738	7.757661416	8.11439118	9.34543072	7.517765435	7.768841585	7.484401203	9.092577735	8.162532267	10.92299823	7.769752551	7.623160092	8.462851131	8.184562232	7.371380799	8.602466252	8.650925376	7.473420957	7.54816041	11.22837273	9.129462174	7.72396241	7.903084197	7.289367992	8.782502844	8.545323952	10.88600588	8.322615575
SELV	9.928607666	9.854993921	9.745159682	9.299949116	9.402325706	9.339470159	7.690458665	9.80982502	9.453245069	6.388697774	7.474261503	7.213869575	6.362408912	6.604227533	6.324188038	6.477862338	6.456363054	6.401358307	6.531686783	10.1952564	6.39655387	6.391191934	6.568430497	6.562361708	6.980995656	6.688182689	6.796428567	6.424275241	7.835324403	6.748185338	10.24493128	6.43436475	6.447277331	8.543377484	6.47273902	6.566825845	7.220716972	6.635339545	6.60706969	6.397666474	9.392909032	8.283906315	6.633561222	6.404762158	6.715285861	7.893667801	6.487077062	9.152234993	6.399108348
OR52R1	10.02738133	9.916820881	10.36462348	9.774584499	10.46536948	9.950677904	8.081414407	10.71783871	9.775643075	6.478651444	8.126371436	6.991026677	6.404309388	6.637435526	6.398858743	6.404130022	6.443677821	6.330465753	6.408365234	9.446066532	6.330737575	6.471933618	6.383489382	6.607827498	6.32981383	6.47099813	6.323217606	6.562017998	6.330894537	6.545544688	10.57435635	6.617664804	6.68417173	8.493693706	6.667160869	6.724120275	7.065821852	6.388597957	6.538460912	6.51940421	10.16551567	7.203730609	6.447787637	6.4674236	6.34054199	8.107779422	6.571067594	9.920765955	6.319965273
ZNF804B	10.94444476	11.16291742	10.43946284	7.883574325	10.1411382	10.83165503	8.196735445	9.80982502	9.775643075	6.322955588	8.034035932	6.897122898	6.326390771	6.420790556	6.491424016	6.545246496	6.379521839	6.379501895	6.421038645	10.66993698	6.773020991	6.449444301	6.349042661	6.551221809	8.45940173	6.555679172	6.623109367	6.3971685	8.270922003	6.487528344	9.982992514	6.339981375	6.896624072	8.597814444	6.734458327	6.414923147	7.570192074	6.811978908	6.63151462	6.450124279	8.792886275	6.903485969	6.370200113	6.45537095	6.407631871	6.644023369	6.503964496	8.467955012	6.705646985
NEUROD4	8.898498578	8.873717221	8.573029678	8.377227849	8.884184241	8.692351525	7.525915806	9.107516508	8.034048181	6.497486217	7.490755025	6.379879831	6.296401231	6.372361399	6.444032366	6.587133225	6.476415134	6.266474868	6.438585333	8.758840985	6.354364371	6.339894186	6.363143398	6.376705496	6.30156647	6.80877708	6.402967515	6.372339438	6.363202744	6.411242763	9.354713702	6.512870584	6.826006802	7.627177643	6.684957325	6.467317478	7.44304405	6.731074089	6.404019177	6.531728306	8.995383616	6.389643647	6.493559871	6.338155609	6.650820593	6.519433667	6.497711448	8.299707292	6.359281492
LRRC37B2	12.07867555	12.46008882	11.51133231	11.03981792	11.41690131	12.09548224	9.522730144	11.41858641	10.34689999	9.036110804	9.805680673	8.326262606	9.434819751	8.850529971	8.956833311	9.018991858	8.956125413	9.673019172	9.016822949	12.07776807	8.591191229	8.640173256	9.388269057	9.167189057	10.73665373	8.448396952	8.834944696	8.523226673	10.28569623	9.478274	12.06264011	8.490934599	9.144183274	9.657868825	9.725442626	8.171781487	9.735698696	10.21024028	8.841585232	8.527086829	11.64139592	9.246943563	8.478864484	8.49875122	8.816046343	8.70374973	10.25974807	11.33755485	8.9872799
OR2J3	8.702733873	9.577935239	8.848980862	8.821115064	8.645923004	8.878232579	7.326484891	8.213876527	7.616074483	6.33500492	7.126249422	6.461148151	6.30705667	6.453901088	6.382272212	6.662849174	6.51305001	6.5476242	6.405860054	9.226471469	6.569352151	6.527234951	6.43458727	6.318111309	6.693083377	6.408340593	6.339268121	6.413811798	6.490917976	6.576801135	8.889559026	6.574550362	6.489385558	7.014470489	7.39727779	6.582644598	6.461112938	7.868896414	6.612962684	6.360252226	8.484535785	7.73372969	6.431336316	6.404762158	6.466457811	6.720441826	6.523670454	7.740574557	6.33712338
NOG	10.8534447	10.7005827	10.6063627	10.65456905	10.76925041	10.75222986	8.161701785	9.660065111	8.98964254	6.666088987	8.233082828	6.488678603	6.53582835	6.615961856	6.564962918	6.518130442	7.028206719	6.641942503	6.496547748	8.841113501	6.356684184	6.358387099	6.357587516	6.449210507	8.627040863	6.707349149	6.314380618	6.74675741	6.505145528	6.32106563	10.76317197	6.842044466	6.749392969	8.519448758	6.565644914	6.768504946	7.504215165	6.754123564	6.41111591	6.515516963	10.50656978	8.05206595	6.376881582	6.315469299	6.719942194	6.888545445	6.5106282	9.894973947	6.372484295
SPRR4	8.896447135	9.170358195	9.067872259	8.25568541	9.06313393	8.139343552	7.36898894	9.076932465	9.444449727	6.420687436	7.400007519	8.015669528	6.667964419	6.36411733	6.580552481	6.423461044	6.492966968	6.641942503	6.384683348	8.270769244	6.677681057	6.597385247	6.395287639	6.491953742	8.397697128	6.552062618	6.763655658	6.573087731	9.028193252	6.346673163	9.204055743	6.738807505	6.492408942	8.602165575	8.024745006	7.093597935	7.872906529	7.351110211	6.38857487	6.540793426	8.459239372	7.53687014	6.347722948	6.398821125	8.099812456	7.934583518	6.389938626	9.240152487	6.376885769
OTP	10.83326959	11.02794083	11.27799023	10.82337168	11.5854343	11.33644142	8.887748949	12.01129461	12.00252754	6.653541284	9.550014188	8.909578479	6.910525147	6.684854419	6.602114001	6.94610322	6.531647032	7.233582612	6.610757122	10.67712754	7.168041147	6.647189494	6.616683487	6.776520801	7.027459335	6.664714367	6.625287733	7.061051507	9.780998747	6.774132896	10.77160199	7.365732722	7.126873802	10.43418484	10.20672995	7.162233784	9.429771593	6.932485806	6.816338806	6.739542934	11.20422142	10.56146568	7.176447309	6.520362091	8.320491227	7.18830452	6.917061595	12.26273445	6.429005358
HAND1	10.46629378	10.3393461	10.28382101	8.527101006	10.03309851	10.22457972	8.159150148	10.28571479	10.17780907	6.343513124	7.99173362	6.597772402	6.506272735	6.882248274	6.366938835	6.310654815	6.432262935	6.427854578	6.616937983	9.233100258	6.606083306	6.358387099	6.370287704	6.393404589	7.950955177	6.363602488	6.661404757	6.4568653	6.588347552	6.398823228	9.78324743	6.479719656	6.759848068	9.259491374	6.370293565	6.351311055	7.420760462	6.480243449	6.414772498	6.406878525	8.83580317	8.335061411	6.324857641	6.329605048	6.428242121	7.033595474	6.3234383	9.46083363	6.328655971
OR51Q1	10.68439614	10.52092062	10.21865864	9.496587295	10.69043343	10.3437731	8.015356571	10.85973279	10.30294577	6.396343168	7.886596699	7.337750112	6.497375145	6.561710549	6.398858743	6.690096799	6.522261589	6.986669527	6.574115439	10.77314656	6.787539601	6.436089013	6.526683722	6.518538454	7.31101059	6.84491275	6.686228671	6.570230512	6.536449398	6.973037079	11.46992603	6.819253948	6.957010157	8.779751805	8.256293587	6.56482704	7.29962026	6.824785658	6.334482011	6.476726998	9.878414528	8.642199755	6.482808804	6.658848952	6.443069598	6.854142457	6.998722194	10.27950013	6.757149046
C7ORF50	6.977974343	6.999053363	7.455757457	7.613639907	7.566755431	7.187702678	10.22541239	7.656584375	8.884562142	10.15229793	9.979275948	10.35702473	10.2030251	9.910412574	9.980646396	9.931229172	10.02266406	8.94071137	10.17467127	7.193897845	10.33876331	10.47177735	9.722182803	10.12078731	7.151580914	10.59172123	10.13310778	10.11746389	8.678979317	10.14454508	7.272787094	10.10193314	10.56520958	9.791392068	7.932462577	10.05404066	9.347455962	9.40172388	10.1486222	9.907595901	7.30536873	9.478616272	9.977222917	10.20375341	8.93743997	7.917932734	8.665427238	6.665553226	10.27048916
TRABD	6.884921655	6.945653903	7.021746211	6.449996045	6.924208523	6.902036498	10.23644228	7.200174288	8.702714977	9.864842197	9.836339197	10.07906556	9.923172179	10.02185485	9.815195906	9.798573161	10.03101808	9.496624013	9.804458335	6.335002744	10.01336411	9.832127593	10.0590148	10.20544268	8.41180174	9.983205272	10.43800845	10.49035126	8.459759774	10.1939694	7.219749657	9.793336891	10.01621247	9.797289111	8.558244819	9.97582912	8.948517914	9.304969954	10.20638245	10.13042126	6.995375305	9.984117329	10.06267119	10.12274459	9.700938653	8.963950734	8.924453857	6.341911272	10.27048916
CHST13	7.199772394	7.214819359	7.947723848	7.720490415	7.861183906	7.627642893	9.917570277	7.463081047	8.72980123	10.12676665	10.02362463	9.938867197	8.613355201	9.794214723	10.0590272	10.28532309	9.759740608	9.152953647	10.14531734	7.450292938	9.504249709	10.41759731	10.41795442	10.1383534	8.491207125	10.08684206	10.1617225	9.956784249	8.320278196	10.01102854	7.685097581	10.27315451	10.37617005	9.861126406	8.136416191	10.05951995	8.113287395	9.81250676	10.1486222	9.839268396	7.495914929	9.14318671	10.04868763	10.39120314	9.289798656	7.756784751	8.439651576	7.506386285	10.4146681
TAGLN2	7.701531511	8.33624981	8.090276941	7.071898212	7.764533752	7.967624134	9.502946559	7.501663113	9.334670977	8.788046069	9.044817724	9.68578427	10.62681737	9.388172746	9.64101736	9.16164363	9.749877223	9.432433047	9.199856231	7.622625659	9.907354563	10.02766333	9.388269057	9.366601956	8.050052273	10.07078506	9.975510592	10.27156487	7.934079259	10.25225787	7.20392959	10.04043922	9.765078875	9.866834657	9.32629883	10.04854712	8.831565158	8.547953528	9.383410244	9.590937191	7.14934692	9.757195282	9.334279254	10.27357675	8.899269806	8.118079043	8.982750307	7.219794196	9.841252799
TPRG1L	7.019701665	7.114527161	7.345681235	6.849244108	6.76584038	7.097383975	9.913347632	6.853211099	7.803957797	10.40371848	10.01487121	9.711803772	9.227409303	10.12751196	9.892673247	9.55822609	10.01426651	9.122901386	10.47133871	7.042394825	10.28769258	9.948618193	10.36628918	9.224600582	7.053091336	10.34349258	9.400756993	10.02907377	8.521359512	8.566234257	7.031543858	9.544752151	9.334845634	9.124942694	7.650325136	9.847189081	8.718615817	8.076085411	10.26889347	10.55152465	6.671109076	8.72443175	10.45114666	9.567183832	8.027196854	7.984633048	8.015790267	7.00855552	10.04027664
FNDC8	8.332685966	8.494506055	9.467890144	9.25832267	9.806696559	8.329105995	7.359858039	10.43651724	9.46199493	6.388697774	7.426175242	7.784209185	6.334927694	6.476110145	6.44721053	6.511327184	6.583900011	6.359730261	6.512375677	8.778048509	6.662800429	6.39639087	6.477429735	6.371969634	8.119044989	6.327067008	6.527742885	6.485201817	8.317970696	6.504764186	9.479755966	6.807545983	6.812911337	8.320139214	7.698720067	6.876442423	7.564952629	6.500025899	6.65397243	6.386423245	9.208282765	7.55285053	6.324857641	6.45537095	7.244222909	7.604739225	6.544346769	9.855179136	6.590934378
OTOP2	9.02927926	8.931605472	8.942037622	9.128079462	8.995705977	9.069070602	7.436732901	9.025472174	9.266775121	6.425622298	7.576225471	6.84550878	6.491423633	6.418733074	6.391500853	6.521646044	6.3952646	6.839438887	6.366708066	7.158583614	6.382342794	6.353946429	6.440008804	6.343722742	6.336758122	6.369975611	6.86423474	6.372339438	6.334011696	6.374788712	9.129589391	6.352270685	6.477969692	8.288101307	8.438424272	6.390785004	7.200506022	6.344338008	6.493292602	6.468486849	8.816768699	7.905102861	6.367960344	6.501447215	6.509126822	6.382399807	6.551216635	9.126712604	6.347390087
LOC441956	9.033443499	8.819407506	9.232440434	9.869935937	9.881246222	9.311277014	7.733855571	9.624564989	9.759794404	6.392436689	7.390531711	7.217070605	6.432878473	6.396576999	6.396251695	6.626471032	6.673263856	6.340968268	6.375564434	9.016638072	6.399585904	6.626382408	6.421732723	6.474222631	6.482638938	6.654988752	6.727085109	6.624567792	6.606234167	6.461563461	9.909129275	6.673944236	6.522556451	8.777401452	7.812537569	6.352754536	7.351304101	6.493028436	6.46820467	6.406878525	9.903085765	7.956046955	6.511431748	6.448127752	6.624369103	6.758729936	6.796042903	9.716418853	6.388466362
ALOX12B	11.74464156	11.61161287	11.61986402	11.99501933	11.92495055	11.74907699	8.691725215	12.01129461	10.78955701	6.329224793	8.913827578	7.891460314	9.161542636	6.86893419	6.434182239	7.069574294	6.39245867	6.514192969	6.363301201	10.66269829	7.278378315	6.645551512	6.381528473	6.806790824	6.612097369	6.405762879	6.774509266	6.384352937	6.342942282	6.364810045	12.02183777	6.876839214	7.427238393	9.497348044	6.512566983	6.425965566	8.566381544	8.196421718	6.538460912	6.443172247	11.81331644	9.373955566	6.974201874	6.829872495	6.590653779	6.363479667	6.283707516	11.52361307	6.600831113
CALM3	7.452879803	7.486433218	7.725762911	7.121091946	7.583618676	7.485690024	10.5484787	7.433757285	8.159259404	10.04813754	10.3081639	10.0734537	10.57216506	10.43135743	10.1847313	10.30370544	10.44258653	8.975771349	10.47133871	7.33890219	10.10668541	9.988406221	10.42713294	10.49415193	8.627040863	10.08150195	10.00689684	9.989957799	7.114175006	9.050430022	7.59691709	10.00881077	9.570165286	9.20230893	8.136416191	10.15573885	9.132383407	8.764571956	10.0888603	9.95205733	7.792174572	8.468834992	10.1175536	10.06574471	9.821485285	9.049132556	9.037031689	7.249924284	9.841252799
MGC10997	10.62357094	10.73809699	10.34501999	9.598893395	9.742358121	10.52930709	8.659232201	9.706895724	9.663187642	7.405508062	8.564505375	7.463575854	7.461290292	7.183690861	7.333707929	7.595514403	7.157335639	7.392450714	7.678766777	10.97123989	7.161119522	7.111375609	7.698640915	7.476958133	8.390492205	7.54173236	7.521406651	7.244047234	8.327173073	7.47482112	10.57435635	7.739910673	7.506986662	9.159842934	7.662767103	7.402303077	8.660521619	7.569295846	7.446839042	7.635306633	10.43063289	8.773458004	7.71444267	7.556925737	7.226441028	7.45753969	7.782730018	10.01850551	7.871947102
ZNF804A	9.643666882	9.857049732	9.309316203	8.578709144	9.340066845	9.268488756	7.91800144	9.296213658	9.479367457	6.531767873	7.787816562	7.770228221	7.046382596	6.667739471	7.069772738	6.39069188	6.342291868	6.414257224	6.403451477	9.467443225	6.46873765	6.846066843	6.373873626	6.545511787	7.281038365	6.580139455	6.763655658	6.756056466	6.887625528	6.391338733	9.799514636	6.718980244	6.80970069	8.50586092	7.137721475	6.704625282	6.935640554	6.652001653	6.38857487	6.641209888	9.282727591	7.294857735	6.425181117	6.69430577	6.650820593	7.709953548	6.523670454	8.773793428	6.41617297
TNR	8.748265599	9.279648498	8.889408377	8.61968634	8.732506991	9.031900316	7.888347118	9.035845442	8.310872111	7.31524655	7.787816562	6.396233795	6.376662091	6.561710549	6.363022188	6.816293775	6.739533483	7.898791525	6.496547748	8.965440994	6.387797419	6.38092752	6.457289126	6.401884236	7.159258576	6.339851119	6.59939592	6.321755944	6.325252613	6.576801135	8.726410299	6.640305388	6.666724888	7.788200152	6.442388633	6.49204398	7.515415757	6.769427219	6.484112466	6.655653048	8.282697499	6.59318246	6.44458204	6.430704228	6.35831876	6.36885284	6.503964496	8.464775895	6.466781388
VTN	6.614638201	6.54859829	6.793932013	6.318208086	6.608546576	6.683598355	6.964745311	6.720067549	8.358481237	10.56923893	9.294758237	9.22521458	6.690103552	9.607086541	10.42081267	9.983573347	9.420591416	8.904420385	9.724188004	6.987905372	8.681341463	9.315195042	9.947080694	9.905520567	7.80852931	9.263988949	9.303840407	9.126744934	8.07328151	9.625272353	6.523729677	9.811396493	9.172875919	9.034344715	8.237466971	9.118589952	8.886228735	9.240619649	9.061515972	9.449295918	6.353461271	7.341810895	8.899002107	9.034338472	8.782265577	8.004526302	8.308969513	6.409097688	9.592256589
UBQLNL	10.1919946	10.05513796	9.811790086	8.812829794	9.536530309	9.67690395	8.245433342	10.07460804	10.25111614	7.174755765	7.902632942	7.08747547	6.932022463	6.778665962	6.530950477	6.973351962	7.028206719	6.621518133	6.990189927	10.17254473	7.278378315	6.593531455	7.342441309	6.986063937	9.070605485	7.04406542	6.94711422	7.177682434	6.332432315	6.449989548	8.817553174	7.1545781	6.97878772	9.11609334	6.497903301	6.836553515	7.509813988	7.934108282	6.568419566	7.024541325	9.4763597	8.402694462	7.24972797	6.650843367	6.348681295	6.385347867	6.371545486	9.78712325	6.705646985
LOC348174	10.06754573	9.147690994	8.933846206	9.924274647	9.881246222	9.657471801	7.724872515	9.71850478	8.590110061	6.703566166	7.738592572	6.347459743	6.705580483	6.41669832	6.310936901	6.394862335	6.821812061	6.41879081	6.46947362	9.467443225	6.363756991	6.496755854	6.588838275	6.445328495	6.604552386	6.923119933	6.594678642	6.482381671	6.615843539	6.40179778	9.799514636	6.780448575	6.845576626	8.162808625	6.5931786	6.439430388	7.585476085	6.677521024	6.63151462	6.709985529	9.569746924	9.209281342	6.649240752	6.301391946	6.710560244	6.374257138	6.743733295	9.806973157	6.412611282
FBL	6.356158045	6.511834169	6.513762967	6.37913479	6.322390325	6.418145152	10.75238222	6.356557722	7.698092337	10.7043473	9.674532881	10.21251568	10.09097672	10.26166217	9.94047806	9.829242231	9.845922511	8.229210735	10.62597085	6.770014009	9.250746439	9.61183442	10.25085603	9.529147781	6.363479682	10.08684206	9.702239648	9.895729462	7.958136466	9.442668522	6.3537419	10.27315451	9.419276709	9.785479665	8.246879386	10.45605265	8.614740373	8.532112075	10.47754011	10.15812096	6.368609054	7.98768313	9.880520332	9.72767618	8.680183212	7.731826849	8.872089878	6.289265265	9.725779913
RPL23	6.643117908	6.718849287	6.780358158	6.70582508	6.532946674	6.589771142	8.894211237	6.591348084	8.186712977	9.44288672	9.060506257	9.303007669	9.763609059	9.309507723	9.175773939	9.285714742	9.102155335	8.425386391	9.555076765	6.750148488	8.968832188	8.961249032	9.602556262	9.14374783	8.268811759	9.814487587	9.155689573	9.260707552	8.494863868	8.425762028	6.689103677	9.693457557	8.866035846	9.133742909	8.262566849	9.469046308	8.594351618	8.728604514	9.294676694	9.590937191	6.80390621	8.375203096	9.244940321	9.086151151	8.603302566	8.482836156	8.592713581	6.554962313	8.954262047
KIR3DL3	10.02738133	9.335273449	10.71036512	8.405032651	9.402325706	9.228480922	7.538160303	8.028446239	8.660743523	6.400438326	7.559485381	6.519576868	6.669369746	6.509179328	6.612036932	6.468406175	6.540688387	6.383005841	6.518637425	9.346954245	6.565319592	6.353946429	6.342294443	6.425779183	6.510183259	6.497442709	6.384781226	6.462772621	7.513488949	6.641611985	8.780157568	6.617664804	6.513761578	7.89647466	6.900931705	6.343794925	6.896323045	7.179808756	6.414772498	6.572011482	9.847593836	7.027580034	6.367960344	6.496851736	6.47953236	6.701549929	6.453613387	8.804792116	6.509283579
ENKUR	10.22658786	10.36363788	10.09980019	8.294086018	9.976240455	10.53963338	8.373655453	10.34352921	9.845934222	7.146622294	8.084885651	6.84550878	7.461290292	6.658464624	6.527211951	6.763066674	6.767204362	6.529341711	6.835395283	10.16101817	6.702464801	6.714588807	6.646789521	6.507727884	6.723044015	6.813490008	6.699634393	6.840140637	8.28993746	7.263853361	9.440495806	6.591257998	7.646288395	8.549320066	8.583717319	6.390785004	7.313225774	7.55892535	7.150754216	7.264189935	9.585894305	8.507184937	6.412101243	6.540576267	6.454365344	6.342896682	6.439326315	9.260732978	7.303196833
CAPN9	10.99428474	11.20544914	11.37188395	10.27173532	10.94375987	11.31853182	9.140323988	11.48387672	10.81322077	6.609957374	9.697430468	7.549759888	6.564374679	6.796036731	6.61464157	7.534345333	7.028206719	6.401358307	7.890306201	10.30237221	6.641782871	6.601184458	6.41672683	6.96430002	9.535768233	7.198995395	7.939083641	8.018902898	8.687694	6.774132896	11.12564198	7.354092244	7.088599076	9.645383002	9.284871487	7.5705414	9.586142159	6.37011362	7.345775098	6.779288443	11.11561964	9.863750209	6.300952483	7.798124743	6.446739011	6.964724684	6.881657474	11.0846261	6.405413558
UNC84B	7.675750812	7.340659483	7.810018595	7.487991585	7.959257064	7.601240892	10.3731957	8.00063249	8.60410004	11.45905885	10.10000715	11.0391613	10.24136472	11.13714524	11.39246637	10.72565166	10.69274618	8.887480273	10.66141522	7.662512982	10.03919457	10.73935076	11.37180842	10.61099862	9.862648849	10.62184756	10.4473074	10.87564618	8.691171611	10.63746622	7.358324699	11.30565506	9.772378099	10.80425381	9.556323161	10.86478831	9.416127179	9.878079064	11.10039536	11.23876109	8.087928731	9.623845897	11.11008655	11.00752764	9.396206016	9.262490092	9.406185616	7.670081551	10.86234679
FAM183B	10.51828216	10.783917	10.52605555	9.346210442	10.05530918	10.53963338	8.521791755	9.865400188	8.851556779	6.666088987	8.683526167	6.666833442	6.51168872	7.002779685	6.6293226	6.721381843	6.799754599	6.362348246	6.564146187	10.17254473	7.214147043	6.377641834	6.816626835	7.282082988	8.240351605	6.378328823	6.352836528	6.781557659	6.579301551	6.393649949	10.41328252	6.686977207	6.745475084	7.75193207	6.397082129	6.48255271	7.306455312	6.362450506	6.823839563	6.808247325	10.73191761	7.56831338	6.998743909	6.353732751	6.552834824	6.779633648	6.557846569	9.240152487	6.732342491
SORBS1	11.60536542	11.82083274	11.4144108	11.40856995	11.38277317	11.74907699	9.181993301	11.0091606	9.966158914	8.681079935	9.942694842	8.450688782	8.695030225	8.879007669	9.013217617	9.082346816	8.99938551	8.969482387	8.883538258	11.80416659	8.28648061	8.545350956	9.163311103	9.141782656	10.30101344	8.775375717	9.145403147	8.720809727	8.44775671	9.047141131	11.76813043	9.048652901	8.87382304	9.68267082	9.417445927	8.607741627	9.669206362	9.54900674	8.743494783	8.778145876	11.63279195	9.696403812	9.136710144	8.884846663	8.752420906	8.641618037	8.997534163	11.29430626	8.756818092
BAIAP2L2	7.23019718	7.440159857	7.142655665	7.018646381	6.93162867	7.127111705	9.263368182	8.069863471	7.862601585	9.184501114	8.126371436	10.72837922	10.84042529	9.966792361	10.26946711	10.13227188	10.4558292	9.263064656	8.359348351	7.037741489	8.384057795	10.69690822	8.583131706	10.26766269	6.575598115	9.151243694	9.340413652	9.56998876	6.323972127	10.38150768	6.814697945	10.12688196	9.360566481	8.649100696	6.375533898	10.25264785	7.826069896	8.196421718	9.947165284	8.820590545	7.040544012	8.87999966	8.598249127	9.49508821	9.001847333	6.790004864	7.899660386	7.35053088	8.499918919
NDUFB8	6.889871712	7.108511993	7.008299398	7.196363113	7.088815234	7.531487282	10.78649997	7.291488854	9.513665872	11.27417866	11.10537625	11.07137977	9.656384764	11.6604309	11.75097469	11.06083103	10.27765723	9.414434333	10.92168982	7.248530188	10.28024809	10.88305502	11.03460252	10.18913887	6.604552386	11.35236172	10.7468184	11.08028348	9.087684571	10.36233786	6.949272051	11.38742539	10.66189983	11.13312887	8.350907951	11.16498255	9.598391099	9.367989225	11.12328515	11.50071336	6.79763186	10.1614511	11.33807436	10.68309194	9.758289681	7.934583518	8.684843581	6.432651397	10.87509588
NPTX1	10.16824673	10.30182647	10.45735327	10.46075418	10.48188408	10.65894063	7.965996721	10.11369787	9.580900686	6.261074639	8.785452473	6.969273128	6.683312448	6.362823678	6.335792902	6.434497768	7.074047901	6.690474695	6.313223781	9.529607357	6.429214515	6.339894186	6.305723048	7.145873948	6.46168328	6.390151738	6.321187345	6.912423868	6.446611098	6.435662757	9.997334538	6.321658173	6.347091466	7.869788344	6.356727564	6.369129071	7.980184108	6.428771227	6.41111591	6.625357851	10.44371777	7.694208837	6.450925267	6.326824198	6.414384075	6.54553481	6.342859677	9.7011432	6.376885769
CTSZ	7.238718892	7.474502942	7.063879274	6.814470372	7.277478609	7.187702678	9.628484758	7.289757293	7.324692105	10.43926622	9.548722189	10.00450482	10.41839965	10.28302359	10.53322766	9.49285579	10.40919801	9.166353612	9.975096876	7.353200382	10.40876074	10.51165721	10.44530575	10.0183107	8.805718089	10.4273836	10.36160672	10.16018314	9.384272733	9.3277864	6.978573632	9.57985557	10.13103545	8.782094324	8.91664403	9.559242994	8.5585031	9.879197941	9.545500308	9.678056267	6.571481126	8.536492622	10.20305361	9.782929563	9.733948109	8.492650599	8.301011352	7.20920042	9.51631798
GAL3ST3	9.643666882	9.500893494	9.673660163	8.737878226	10.31712926	9.838616914	7.904123424	10.02440337	9.589206638	6.324959846	7.830013029	7.046982307	6.455928728	6.435952537	6.574371695	6.462038386	6.419020862	6.437696092	6.496547748	9.680672878	6.382342794	6.68043771	6.330147365	6.465877315	8.499576766	6.805507038	6.382899426	6.617097397	8.461744664	6.377049157	9.391905748	6.633006441	6.326932635	8.599266139	7.982535962	6.668615482	7.609612154	6.783860423	6.46820467	6.358287504	9.299208234	6.931781809	6.44458204	6.706200173	6.536253276	6.84436829	7.702144144	9.154354275	6.343748198
NRBP2	6.835129019	7.300983193	7.091086662	6.814470372	6.883528235	6.955378196	9.368733073	6.788983768	8.495584466	10.45248228	9.538331223	9.613839695	9.03323838	9.956635376	9.864855345	10.69970681	9.594059265	8.711493992	8.967383625	7.252527641	9.263248347	9.914103699	9.245373185	10.95559259	8.028789464	9.999889329	9.400756993	9.489218234	8.292296637	9.223775702	6.673527609	9.140315738	8.901804592	9.394660618	8.402203116	9.691860664	7.872906529	8.721849536	10.38013167	9.09013341	6.736795362	8.306003601	9.420437058	9.168606564	8.819984953	8.44553296	8.032565503	7.079560446	9.691958266
KRT13	8.873713182	8.819407506	9.259359486	9.308737857	9.6759444	9.077671964	7.626619843	9.076932465	9.555864573	6.388697774	7.400007519	7.055471704	8.570599135	6.339865017	6.476498059	6.548965454	6.579983964	6.379501895	6.358508313	8.783467205	6.553160672	6.591588831	6.445610191	6.507727884	8.314499339	6.310153877	6.379139178	6.317593188	8.145394788	6.36066324	9.292001892	6.579933817	6.501738972	8.228092228	6.414182948	6.360657192	7.193527263	6.272703285	6.679812813	6.36824461	8.861352069	8.041106895	6.365744554	6.448127752	6.414384075	6.496112469	6.691227942	9.122442972	6.462814203
SLC6A5	9.556925174	9.486728495	9.430856867	6.998527412	9.103448349	9.467126188	8.098684641	9.636429913	9.711796499	6.45642396	7.670489431	6.666833442	6.404309388	6.545470739	6.357158946	6.598584379	6.436000302	6.669909699	6.34861959	9.282017006	6.569352151	6.306113692	6.419225462	6.371969634	8.61646507	6.497442709	6.41030327	6.366661898	6.691812845	6.645625038	8.431349295	6.462992337	6.614008756	8.857625899	7.772984828	6.443775075	7.44304405	6.474654784	6.454909933	6.586238283	7.891165077	7.843408362	6.324857641	6.546116428	6.337576234	6.526897409	6.481803652	9.285238437	6.432278724
NENF	7.690622365	8.058875082	7.610869643	7.399733075	7.548824862	7.635055171	11.13878202	8.48968103	8.743003512	10.43926622	10.36514396	10.29138703	10.24136472	10.53613549	10.58849415	10.83974565	10.01426651	9.640077526	10.89250608	8.026973098	10.41558288	11.02139774	10.74371787	9.958109669	6.466446115	10.4228	10.34188406	10.42629624	9.384272733	9.924377693	7.466191974	10.61865401	10.57860338	9.688835827	7.860740168	10.32646781	9.735698696	9.978884457	10.18496223	10.30631184	7.546594515	9.642300291	10.54274667	10.72091405	9.367544204	6.880460042	9.09350144	7.700692485	10.19418297
CSNK2B	6.304801254	6.313509259	6.310853532	6.305857877	6.358626013	6.414593546	9.665812307	6.311019958	8.394981276	10.23171068	9.639312604	10.41581405	10.02257838	9.900030855	10.07186167	10.07331596	9.515606002	9.158332972	10.16981095	6.386628775	9.825179167	10.23024725	10.3518279	9.571442197	6.980995656	10.45923606	9.667330655	10.12976807	9.846455243	9.750452832	6.388147874	9.501511614	9.631172954	9.259491374	9.052318989	10.33132605	9.171651312	8.967625007	9.987572282	9.694892221	6.324499414	8.729969664	9.803239122	9.782929563	9.882220731	9.34329959	8.990174997	6.340414528	9.870673277
OR10V1	10.72840043	10.27601774	10.53434687	9.000570627	10.49007653	10.411488	8.209006262	11.09843818	10.03072257	6.302987507	8.255806202	7.091200945	6.422586094	6.34097416	6.414526994	6.42072741	6.432262935	6.60180126	6.361659605	9.662890627	6.356684184	6.467069439	6.377621192	6.457370791	6.596995505	6.308290316	6.398402564	6.339156148	6.446611098	6.540970601	10.77160199	6.401499121	6.357622555	8.112809104	8.342214798	6.523530277	8.140640406	6.514236536	6.324336839	6.360252226	10.2392568	6.42953351	6.402667587	6.384666138	6.580371145	6.437159958	6.368911664	9.277093443	6.324855579
GTF2IRD2B	12.32451978	12.75389806	12.15840143	11.81466771	12.07592627	12.33737193	9.831840713	11.96368612	11.08851232	9.339825398	10.59698925	9.04423907	10.09771175	9.315640253	9.387663365	9.229272249	9.836567371	10.42704962	9.625412109	12.55631439	9.514633358	9.528078303	9.670797693	10.17252528	11.16234024	9.375532569	10.20082887	9.447991596	11.23796664	10.41448699	12.57200005	9.523287593	10.14935826	10.24852615	10.48387805	9.579637623	11.06487336	10.90684259	9.259062702	9.197805229	12.37082957	11.39713665	9.56419641	9.530086753	10.09440468	10.28618221	10.64515166	11.98268297	9.998169385
KIR3DL2	11.22325909	11.49640203	11.19693518	9.904587155	10.81096219	11.15236008	8.861444042	10.24263907	10.44428777	6.634144269	8.219285187	6.687072577	7.413900472	6.859473517	6.658093483	6.521646044	6.719647301	6.538452782	7.214651055	10.87356637	6.761133268	6.645551512	6.854870662	6.562361708	7.000762414	6.936068995	6.922699867	6.730710343	7.931357941	6.350219041	10.65813901	6.985101961	6.835744591	8.948788407	7.596042601	6.793851156	7.627914479	6.922730661	6.37049642	6.745967994	10.84006718	7.473608813	6.890355142	6.859508392	6.414384075	6.388459272	7.577125823	9.907941807	6.728059486
SLC4A1	9.165109082	9.236157016	9.247184981	8.294086018	9.24009814	9.534350725	8.123985528	9.117702874	9.580900686	6.404668184	7.695686576	6.70502104	6.461804337	6.509179328	6.420252174	6.320087378	6.447758302	6.867277293	6.818738403	9.509224603	6.62357894	6.451891596	6.355758217	6.330297006	7.870796401	6.438583419	6.482876822	6.5399795	6.723433087	7.116445662	8.509951259	6.428947523	6.528791077	8.948788407	8.564564721	6.504060386	7.118386628	6.652001653	6.37049642	6.540793426	7.980589744	7.323201516	6.374677217	6.31666756	6.424630909	6.90472031	6.476092336	9.357379148	6.600831113
CLDN1	7.718986748	7.412120564	6.706606541	7.121091946	7.188507878	7.092452876	8.004873952	7.63519673	7.080864894	10.09044988	8.65027841	9.43040422	9.966351922	9.561935565	8.862556456	8.840695385	9.089304754	8.088718009	9.262822356	7.533488788	9.493788845	8.676471184	9.13076847	9.831441581	6.516253666	10.11862755	9.441189496	10.44776285	6.320364946	9.137141238	6.429338793	9.073967224	8.896783119	7.955126836	8.121784903	9.103092184	8.082762195	7.726065895	9.354361443	8.853144446	7.055974044	7.670343216	8.484781933	8.596627462	8.492080432	8.070067955	6.292643999	6.308609843	8.667150578
TOM1	7.271424242	7.36844725	7.506012657	7.087290329	6.993754806	7.540011814	10.86653541	6.957155467	9.444449727	11.16889611	10.35811718	11.24730853	10.29153781	10.87296128	10.71923439	10.58330195	10.69899146	10.14605308	10.87044875	8.264279354	10.52097497	11.13291396	10.96083932	10.81273306	8.863483186	10.99384881	11.10888462	11.26416704	10.28569623	10.80252642	7.625454087	10.91015348	10.38622844	10.76579419	10.12472973	10.92775363	10.0932667	9.51155261	11.11872154	11.35534414	7.829078077	10.11849364	11.02435881	10.66397517	10.67824684	8.807486278	9.618692938	6.533292219	10.6968506
PSORS1C1	10.1919946	11.04351481	10.65947456	9.592197725	9.917454822	9.980867485	8.215109238	9.993585955	9.845934222	6.723220294	8.299783082	7.911128259	7.658275174	6.93219034	6.768821346	7.360456108	7.198851069	6.885545498	6.815114605	9.250825761	6.700365098	6.866620488	6.666975775	7.010051309	6.589528808	7.062701978	6.584999572	7.061051507	8.962671958	7.252066912	10.15885913	6.749657774	7.321928105	8.771491049	7.449556916	7.053778408	7.426360771	6.603238837	6.515772787	6.635115561	9.710358735	8.008761711	6.418833283	7.06334532	7.445534061	7.909739095	6.981627686	9.531448718	6.527031176
LOC389286	13.15525854	13.23355963	13.20378227	12.79270559	12.98939753	13.06116262	11.03027701	12.50712304	12.04496202	10.24139727	11.2851184	9.731247738	10.41839965	10.00199337	9.947222282	9.995031787	9.988809105	9.997777412	9.67241349	12.58683962	9.952035912	9.843961127	10.04085585	9.717557757	11.20373525	9.536259804	10.31684025	9.60948504	11.21878857	9.885846318	13.00750102	10.05603015	10.25973092	11.11445859	10.69037615	9.613243817	11.49167014	10.62116846	9.365322785	9.378286566	13.23648541	10.81037237	9.502674165	9.403703477	10.67400089	11.17617842	11.29924229	12.30836464	9.597288353
SOX30	10.81967906	10.67192843	10.73155374	9.050330504	11.30697621	10.69690326	8.228480282	11.27644036	10.76169631	6.440050782	8.578838885	8.687150558	6.656652869	6.469653991	6.530950477	6.345715281	6.749722919	6.751737758	6.46012956	9.945793982	6.544711176	6.471933618	6.483083816	6.584633923	7.687697027	6.936068995	6.846566161	6.364753988	9.893836629	6.509519229	10.37024523	6.936247407	6.682608662	9.743666979	8.658311784	7.474833738	7.956465241	6.48632631	6.648699368	6.698737252	9.689229844	8.271533328	6.460575422	6.747458048	8.385584532	7.124017898	6.551216635	10.4804624	6.522349971
TTC21B	10.11905451	10.36363788	11.14690678	10.84378689	10.55416552	10.01033204	8.080093125	8.810253964	9.89933263	7.645292436	9.299545222	7.600435058	7.767037988	7.595143773	7.6817878	8.07259622	7.399796793	8.739913695	8.002332573	10.75326196	7.459633828	7.503525461	8.266151513	8.555610518	9.113651589	7.72908195	7.939083641	7.799074068	8.510081543	8.486768983	11.2252806	8.071006303	7.868372432	8.857625899	8.193807035	7.684560678	8.984124751	8.428430925	7.890001817	7.863038295	11.35870923	9.488692446	7.886539373	8.168457561	7.9636653	8.008405924	8.199667506	11.23961022	8.733664502
DKFZP686I15217	10.55165511	10.97222371	10.00660328	10.0403011	10.56200726	10.42252983	8.443504286	10.43651724	10.16511013	7.323874062	8.29118371	7.5647835	8.241308069	7.367922464	7.195701656	7.367206759	7.241929894	7.553919701	7.320395703	10.82449033	7.25253665	7.078473603	7.465927988	6.86985541	8.287434581	7.382549658	7.670647424	7.763117834	9.658930579	7.137880866	10.77160199	7.568388956	7.203166842	8.632249871	8.583717319	7.552986977	8.128478809	7.569295846	7.426964571	7.304282151	10.56542135	9.306632601	7.258591081	7.52221321	7.357010336	6.414918733	7.559279047	10.03015363	7.523698936
OR14C36	8.892337565	9.675380669	9.399017258	8.913679253	8.983263812	9.203440408	7.987349025	8.85922159	8.57625086	6.494826954	7.818126998	6.369638564	6.318981343	6.358992792	6.440787941	6.428927082	6.443677821	7.002270581	6.335573826	8.753287415	6.480913523	6.494164578	6.454335856	6.66991916	6.987563551	6.447665842	6.396275681	6.322834448	7.27545453	6.40179778	9.539145271	6.765047594	6.775352203	7.676150989	6.491057667	6.344935367	7.431939807	6.77672107	6.648699368	6.33732483	9.138992307	6.417929193	6.471714554	6.366539514	6.563981929	6.427777508	6.487077062	8.067243646	6.649817533
NHLH1	9.521176788	10.1796668	9.736823266	8.275084204	9.124993964	9.243158039	7.73913206	8.70517829	9.246903487	6.330345106	7.262498388	6.951628114	6.514259385	6.492148799	6.665205477	6.428927082	6.531647032	6.322169567	6.610757122	9.253046688	6.451729158	6.537197525	6.466103461	6.331734223	7.203411018	6.715598657	6.606167954	6.479603198	8.292296637	6.973037079	8.729001665	6.732476978	6.776620962	8.571486608	7.827159969	6.570837181	7.65418371	6.378939154	6.377317327	6.593441376	8.087928731	6.948993175	6.450925267	6.451696321	7.107318057	6.535751079	6.458920153	8.401808952	6.363566994
KIR2DS5	10.70655776	10.47794916	10.80631924	8.853289091	9.689396277	10.26128771	8.05914602	8.663842688	9.134842517	6.425622298	7.714088551	6.593284821	6.897138971	6.749986243	6.763530822	6.471564859	6.7878133	6.5476242	6.60762927	10.29211437	6.644555978	6.626382408	6.57168662	6.333181467	6.797047214	6.644906844	6.664602711	6.690447068	7.747617879	6.465243837	9.421788974	6.897307658	6.855671335	8.288101307	7.437330247	6.574836066	7.220716972	7.473732617	6.407497015	6.647044903	10.26094399	6.983979694	6.471714554	6.658848952	6.737274353	6.437159958	6.571067594	8.827269525	6.631535554
HS6ST3	9.283840633	9.130753221	9.930410494	8.704602783	10.12013421	10.16123466	7.586728791	9.898154443	8.927175836	6.321024458	8.005931291	6.821718507	6.475592178	6.492148799	6.717946509	6.477862338	6.591731852	6.339159483	6.355525076	8.000167446	6.451729158	6.48477461	6.347565174	6.376705496	6.80461414	6.365674596	6.78554547	6.319649568	6.441647665	6.334706419	10.02559656	6.291588898	6.618289647	8.12415802	6.345342749	6.348598286	7.398098788	6.652001653	6.418383135	6.322640946	8.912999298	8.068598944	6.497818899	6.988073891	6.435719359	6.410635911	6.731432114	9.613446904	6.379060304
KRT85	8.105886141	8.540312799	8.450504581	8.945793356	9.264042603	8.38347089	7.223648312	8.242404573	8.548975913	6.666088987	7.657376499	6.437298647	6.359120259	6.476110145	6.612036932	6.39069188	6.526981224	6.514192969	6.38665377	8.251332959	6.64727394	7.194180956	6.57168662	6.810286378	8.862173682	6.33738685	6.418094869	6.332479937	6.834587544	6.423647428	7.834955227	6.43436475	6.374688414	7.994434708	8.472021099	6.785573749	7.426360771	6.863216884	6.363403831	6.400468869	8.824469765	7.594022104	6.597541056	6.506342771	6.724484243	6.470578379	6.492218321	9.062230595	6.422757773
ULBP2	9.807307068	8.908689788	9.205046535	9.585466622	9.188660368	9.44952827	7.870997687	9.363711342	9.479367457	6.806273155	7.769390363	7.358400738	6.719410625	6.667739471	6.704761685	6.606071021	6.379521839	7.266120211	6.509216512	9.569336631	6.415323493	6.456892179	6.633980677	6.328872631	8.933095788	6.413755651	6.774509266	6.751448166	6.528356353	6.692062438	9.997334538	6.842044466	7.401379208	8.39373449	8.529028531	6.407998468	7.732325098	7.649723262	7.322284426	6.450124279	9.599542529	7.896091361	6.967953199	6.97597839	6.407631871	6.987522977	6.957210595	9.855179136	6.419558013
CYMP	8.583611708	8.509833734	9.334701795	8.242547303	9.463091642	9.209689557	7.696430238	8.39215302	9.196464057	6.635897905	7.800019677	6.769645243	6.566558448	6.604227533	6.523553892	6.606071021	6.610074691	6.830293234	6.535119249	8.924043449	6.501429363	6.557942175	6.761906141	6.630072976	6.812075286	6.741386733	6.66942602	6.511051795	6.520831931	6.621742806	9.356568119	6.490616879	6.765062713	8.158260614	7.947205792	6.496828407	7.233563256	6.375843753	6.46820467	6.81727265	9.093833766	6.378713904	6.736375966	6.506342771	6.80358785	6.912800066	6.946057999	8.807320244	6.504955217
ELA2A	9.314929697	9.270913927	10.07432593	10.61043451	10.21228722	10.186918	7.91800144	9.76451931	9.246903487	6.435338399	8.561641754	6.99961376	6.680553015	6.476110145	6.586433466	6.332572871	6.690517733	6.349416234	6.649151086	9.05385994	6.764584318	6.464545288	6.588838275	6.318111309	6.852350135	6.726531278	6.284605616	6.769265647	8.492946188	6.408093393	10.03951888	6.617664804	6.435043816	8.695199273	7.580863512	6.480230983	7.732325098	6.36493268	6.746716077	6.498769797	10.60993214	8.145392701	6.486216822	6.396028354	6.439425431	8.000613596	6.342859677	10.50484099	6.621284041
KLF6	6.821028231	6.818841187	6.580413232	6.53373035	6.903634282	6.81995063	8.133222234	6.346753296	7.722248704	9.191591614	9.121209631	8.973542901	8.663675246	9.925911529	9.632976351	9.660769038	9.808178437	8.823924229	8.825659947	7.303851756	8.579906646	8.474667416	8.5762506	9.768558149	8.022911448	9.029711565	9.349320362	9.154091799	8.241955744	8.36966477	7.132424095	9.403715197	8.951627274	8.968182423	8.611912347	8.619462503	8.9572027	8.869541721	8.864945422	8.660176931	6.801855556	7.027580034	9.071592699	8.351070869	8.500719294	6.615721342	8.070856113	7.187103666	8.384576787
PHB	6.954898004	6.985894042	6.718166409	6.745718226	6.628300944	6.805232641	9.098130535	6.811776288	7.718337005	9.630750301	8.541618032	8.851915332	8.147984472	9.388172746	9.48882265	9.603321195	8.533753328	7.898791525	9.28942143	6.701046209	8.585547673	8.767997323	9.523417028	8.933773177	6.852350135	9.758864451	8.47785181	8.740644121	7.838224219	8.155416361	6.814697945	9.457039426	8.482425193	9.569230756	6.5053351	8.772350081	7.704343844	8.030694397	9.616483388	9.554569846	6.799762633	8.283906315	9.30476999	9.245494587	7.750644234	6.330634729	7.710682979	7.120080064	8.92201113
C1QL4	10.77118536	10.46698592	10.34501999	8.426820061	10.48188408	10.93116976	8.539908026	11.23811963	10.72949121	6.473985086	8.688938227	7.504141053	8.962611745	6.637435526	6.417489258	6.917595039	7.014713195	6.472661169	6.893841961	10.07702553	7.064071029	6.405293416	6.56524743	6.744920683	9.050989492	6.948468353	6.816883721	6.40179225	8.747562737	7.523692211	10.18401512	6.865734791	6.886388836	9.906336411	9.142699507	6.535333966	7.844207508	6.545578253	6.307781473	6.423979162	9.733302199	9.790843148	6.388092692	6.888780113	6.348681295	8.440494123	6.402334379	11.13451133	6.830831876
SEC1	9.092458586	8.891305141	8.561778258	8.547795033	8.802599241	8.822396623	7.314383217	8.555558748	8.164352439	6.378390159	7.126249422	6.313680418	6.470364427	6.561710549	6.6293226	6.746018769	6.564740613	6.986669527	6.502824002	8.45902654	6.429214515	6.3981052	6.56524743	6.545511787	6.773180857	6.450797018	6.699634393	6.607169991	6.606234167	6.4578273	8.93536251	6.394383343	6.806413832	7.694914326	6.386502506	6.362337413	6.362641205	7.640837899	6.429589832	6.51940421	9.049123551	8.832837832	6.660240586	6.501447215	6.38472397	8.023598198	6.593152507	8.20541454	6.443106988
LOC401252	11.89245439	12.32487923	11.24044557	8.913679253	11.35791854	12.38486495	9.849201589	8.516103048	11.12453876	9.234112225	10.67126997	8.071207695	9.959218627	8.749947524	9.070053614	8.888543007	9.024300841	8.703200963	9.135996124	12.12056578	9.312553098	9.067787765	9.414392957	8.983340834	10.48264766	8.653232428	8.826143347	8.186431858	9.764183916	8.634147665	12.5104546	8.641121611	9.317511424	10.64933733	9.009147865	8.501092998	10.55417289	10.15903314	8.605198416	8.711515192	12.31187674	11.34162706	8.309865798	8.816168876	7.841362658	9.564700347	10.17289167	12.16939803	9.647492691
ACTL6B	9.869055973	10.20825123	10.37428479	8.287797754	10.3444095	10.10835798	8.019247232	10.74219045	10.1965994	6.360019798	8.360023611	7.185987904	6.478089975	6.528019711	6.513073531	6.715824936	6.349832109	6.651034981	6.421038645	9.973240049	6.64727394	6.341024892	6.530403593	6.331734223	6.412805244	6.365674596	6.740386512	6.320695292	6.41886499	6.408093393	10.12022683	7.011579465	6.326932635	9.159842934	6.442388633	6.441632682	7.6234094	7.81806224	6.493292602	6.494883927	9.449658761	8.08518331	6.523039443	6.760942277	7.177961468	6.872239069	6.763254277	10.55255563	6.33712338
RPN2	6.332315516	6.480534564	6.387969191	6.6095202	6.374956701	6.577554802	10.27289078	6.804737391	7.93294627	10.37673423	10.02362463	9.908344921	10.13111186	10.04152359	10.2213596	10.36589086	9.739953123	8.379152702	10.47971338	6.570477563	9.769190508	10.44935599	9.985192023	9.808492893	7.66996825	10.19111305	9.56089202	9.902599539	8.404393314	8.908540392	6.413172929	9.829260078	9.955895171	9.306347291	7.591070738	10.13474731	8.767998993	9.038598099	10.12644209	9.711549995	6.375556501	8.856602656	9.555517278	10.08022788	8.826498509	7.609446611	7.7862447	6.497234934	10.14271363
DMRTC2	8.528739633	8.891305141	9.605934136	8.795944086	9.593398582	9.363521214	7.721211661	9.648264261	9.186264082	6.322955588	7.576225471	6.302991195	6.355919759	6.446339795	6.641682368	6.380202164	6.522261589	6.367512051	6.338113294	8.744905761	6.399585904	6.401590497	6.568430497	6.411233348	6.628009536	6.336182908	6.354432484	6.394953829	6.399194464	6.330624668	8.416804754	6.683232411	6.361403452	8.292209199	6.397082129	6.452118581	7.770694772	6.569355915	6.32209866	6.306642376	8.939508482	6.436676335	6.434527303	6.613038346	6.575067314	6.447170574	6.5106282	9.37113203	6.495996662
CCDC114	10.8534447	10.15013426	10.67423016	9.184845957	10.99432353	10.600327	8.575044799	11.30941084	11.32517253	6.518032754	8.200754449	8.666825725	7.142783337	6.877940036	6.523553892	6.529173067	6.72651413	7.332347117	6.626449044	10.01323167	6.938638642	6.612134765	6.395287639	6.513236853	9.356549007	6.505317695	7.302830826	6.301873621	6.386174788	6.558931317	10.60278984	7.200427753	6.835744591	9.838133518	8.03397553	7.165945029	8.560468638	6.493028436	6.550928091	6.719058771	8.985474891	10.05350324	6.67911174	6.943363431	7.578244676	8.271502927	6.392758537	10.1085012	6.478469121
FAM22G	9.239695782	9.548162311	9.156737335	9.267322911	9.72924352	9.436293216	7.641777857	8.650029466	8.98964254	6.274345756	7.800019677	6.367961556	6.45885712	6.328613903	6.337217111	6.431695996	6.342291868	6.333934694	6.394827755	8.868697727	6.415323493	6.366160064	6.338644629	6.31442766	6.406346275	6.411021727	6.616719325	6.406558808	6.414615618	6.4578273	9.539145271	6.406554673	6.653422812	7.686921811	6.321839317	6.419449277	7.173064658	6.428771227	6.350008926	6.366209709	9.831987376	8.395886415	6.353374026	6.5765505	6.322824971	6.366150376	6.3196881	9.116030281	6.37469966
GNPTAB	10.10639569	10.03828663	10.35486917	10.25264582	10.3444095	10.13505795	8.342067663	9.600755915	9.76772857	7.838651309	9.184419507	7.924011071	8.237199751	7.684692539	7.712359341	8.287409452	8.227779405	8.399292734	8.48630062	9.60772223	7.900175297	7.783165735	8.193258009	8.630585676	9.45314121	8.022069216	8.207918065	8.313192849	8.459759774	8.538946886	11.23720907	8.001889508	7.931085914	9.062000784	9.265222061	8.147966784	9.023909101	8.030694397	8.460109471	7.859409725	11.4061884	9.156741691	7.956094386	8.858145134	7.578244676	9.246547151	8.100778415	10.905164	8.96721019
IL28A	8.56525597	8.412257658	9.709830996	9.758731842	10.3444095	8.960571522	7.582538775	10.57069157	10.13276204	6.435338399	7.629837485	7.935114626	6.332307076	6.476110145	6.32023497	6.431695996	6.384789564	6.690474695	6.545372993	8.470210981	6.752313989	6.362994541	6.346162686	6.334638615	6.668415857	6.634449381	6.444785307	6.617097397	9.291649901	6.391338733	9.699561326	6.842044466	6.401486788	9.052825638	9.056368206	7.180507975	8.006831756	6.342474729	6.382416749	6.498769797	9.232248897	8.700148229	6.519217232	6.307221725	8.70875629	6.944102088	6.410160733	10.17167274	6.446912696
ASB18	9.521176788	9.308871078	8.500624488	8.174774582	9.478005855	9.230573909	7.757791247	9.004554599	9.703734996	6.442383959	7.380588522	7.322862732	6.642984879	6.405409104	6.34950977	6.32115413	6.32457553	6.405285694	6.478928921	8.753287415	6.436296795	6.317744839	6.602948339	6.618397652	7.070920826	6.327067008	6.539614053	6.348532775	6.732691368	6.572284128	9.008961316	6.768153582	6.542250575	8.476810711	7.525386805	6.511424189	7.259084654	7.179808756	6.425680623	6.423979162	8.885878092	7.287087976	6.536058383	6.676622462	6.563981929	6.50448268	6.936954933	8.318405082	6.575769564
RPS6	6.865237203	6.79498664	6.886161187	6.967542923	7.03818512	6.757019342	9.609605039	6.89997756	9.630470241	9.835884527	10.28631983	10.37984971	11.02953799	10.49179179	10.37496746	10.01774906	10.96686633	9.387622759	10.81841792	7.103545341	10.35303206	9.982754294	10.35666681	10.25254292	8.84768217	10.23647877	10.94053403	10.33344457	9.268145868	10.04687324	7.173542292	10.51898994	9.87278102	10.25711874	9.118456424	10.4941355	9.838316147	9.366279249	10.49511945	10.70394638	7.381045556	10.20810332	10.32001532	9.927815554	9.562519572	9.383246526	9.962801129	6.806280513	10.4146681
SNX32	9.209967259	10.11957976	10.01613849	8.281463537	9.881246222	9.91971734	7.845951498	10.11369787	9.266775121	6.40254032	7.982207133	7.827293873	6.754364891	6.637435526	6.542253446	6.626471032	6.823327408	6.41879081	6.623220681	9.813356753	6.73951849	6.504905819	6.86161325	7.061720442	7.09353509	6.49379041	7.011843891	6.491093349	7.886887537	6.637639353	9.766825061	6.649183891	6.835744591	8.376761298	7.841981156	7.011282387	6.795605058	6.593472209	6.379722694	6.798625725	8.965758415	8.174661186	6.351449618	7.109212138	7.385343056	6.701549929	6.756588656	9.365249672	6.915214928
PRAC	8.818072439	8.888388779	9.143840193	10.63721745	9.492805564	9.103219015	7.721211661	7.599573978	8.286782736	6.34861062	7.584369928	6.452442577	6.299299622	6.420790556	6.366938835	6.29513719	6.419020862	6.427854578	6.314220012	8.767117713	6.385021564	6.480554996	6.355758217	6.539825025	6.49254715	6.411021727	6.530695052	6.343050424	8.449768626	6.453964843	9.766825061	6.390128284	6.384975235	7.458028298	6.437550742	6.396144836	8.09501018	6.409685071	6.309999786	6.423979162	9.325122674	6.42953351	6.31145924	6.302556924	6.503680828	6.691416715	6.622817552	8.436316257	6.522349971
LMX1B	9.071247425	8.704108009	9.020046196	9.614384979	9.371355619	9.103219015	7.258841165	9.528950249	8.522180663	6.327048282	7.972624119	6.390633519	6.573313696	6.409032389	6.509655987	6.394862335	6.443677821	6.563713227	6.370229669	9.158443964	6.340605007	6.546989397	6.552663045	6.421880212	6.797047214	6.378328823	6.888408603	6.424275241	6.993337799	6.554538393	9.699561326	6.529373969	6.813964238	7.3448107	7.089828613	6.445875268	6.47227676	6.907912046	6.515772787	6.376799523	9.708257605	7.540898631	6.412101243	6.448127752	6.61288369	6.680538504	6.523670454	9.35934969	6.349277429
SOD2	6.785474305	6.818841187	6.906314614	6.916724063	6.807991964	7.201791407	10.83981164	7.161532416	9.646860442	9.374586481	10.22664591	11.7045827	10.57768116	11.47453243	11.38339594	10.53715549	10.92523252	10.15581953	10.17951892	8.270769244	12.02067209	10.90411211	10.45878048	11.54939845	10.31839941	11.48466749	10.09209238	11.31261494	9.544614784	9.872802792	6.876090597	11.67608279	10.6575715	11.59453475	9.556323161	10.8793375	9.123222006	10.46728176	11.58842585	11.40931155	6.898166331	9.329549263	10.20305361	10.63986618	10.0754825	9.897285351	10.08693364	6.745367756	10.17241656
FLJ41562	10.43932126	10.81084991	10.28382101	10.29179929	9.230494601	10.51891888	7.91800144	9.398385915	7.640820794	6.531767873	8.130995951	6.568496133	6.626900732	6.615961856	6.604577595	6.884320195	6.362818368	6.810646817	6.743454997	9.680672878	6.354364371	6.338775434	6.684986532	6.700819942	7.450941606	6.788667673	7.120169369	6.479603198	6.723433087	6.710285935	10.55510806	6.853902324	6.646151961	8.019668056	8.836803342	6.375712421	8.272965709	7.137782278	6.538460912	6.457147232	9.519530038	6.465913226	6.479325922	6.918994682	6.52509537	7.213350292	7.058093501	8.417486031	6.580855093
KRT16	9.428318051	9.583275254	9.706422799	9.782446759	9.402325706	10.0672602	7.599225724	9.210350712	8.64656268	6.503043658	8.043329785	7.281357107	7.544605892	6.676421884	6.444032366	6.484063785	7.123535473	6.529341711	6.728803408	7.728622507	6.326097074	6.66832289	6.333772479	6.465877315	6.33397671	6.612753203	7.298360868	7.126558515	8.799684031	6.442202833	9.539145271	6.388088646	6.993642915	7.950481652	6.380811691	6.956245513	7.925577805	7.868896414	6.853848085	6.874955547	9.407535491	8.796453902	6.303043015	6.374907345	6.52509537	6.414918733	6.395752594	8.641203964	6.585925288
SLC24A2	9.592045025	9.478178075	8.952910064	8.704602783	9.84432895	9.306964849	7.842717673	9.930446892	8.948113723	6.492302021	7.650663166	6.833549777	6.404309388	6.40721084	6.444032366	6.583395681	6.526981224	6.723543091	6.410927157	10.02626567	6.629998831	6.496755854	6.457289126	6.902474945	8.188004581	6.329256107	6.680365566	6.376172017	6.78612382	6.625783241	10.05330358	6.345992977	6.886388836	8.024238805	6.497903301	6.532998151	7.575357747	6.669145263	6.463427661	6.406878525	9.413303525	8.398160355	6.402667587	6.556013358	6.552834824	6.464030054	6.578104451	8.662892804	6.487033448
ACOX2	6.675167953	6.773361381	6.545811867	6.373624382	6.336598359	6.595888026	7.586728791	6.735980799	7.279601765	10.35401172	8.83891892	9.113630372	7.023528619	9.915588796	9.822371341	9.178833375	8.765175712	7.610824585	9.208916919	6.40932618	8.123413412	9.902516002	9.335203646	9.110102944	6.336758122	9.100872003	8.01370743	8.360243138	8.041134147	7.932104402	6.753001088	8.969598003	9.264619471	8.811866394	7.564892713	8.810880439	7.618859526	7.961023383	9.730822506	9.96670919	6.48332298	7.387706413	9.665931958	8.816168876	8.415685162	8.435438428	7.746608262	6.365534144	8.789279566
FAM90A7	9.913928696	8.888388779	8.900661662	9.118486157	9.129940286	9.241057347	7.694450583	8.154389293	7.367631076	6.576365296	6.995279236	6.486850485	6.544870875	6.33148801	6.335792902	6.793682207	6.333877872	6.60180126	6.484833972	9.121383205	6.553160672	6.382580018	6.344826131	6.816903934	6.423904732	6.384039958	6.349810155	6.325059115	7.310551532	6.495432496	7.864260499	6.515671889	6.519583152	7.941175379	7.389909083	6.276347258	7.465185477	6.746290627	6.526486269	6.701011059	9.630798463	7.36746395	6.519217232	6.414320972	6.788105338	7.430384114	7.001886769	7.785071677	6.326104546
FAM19A3	8.983946129	9.195986575	9.207555423	8.77861298	9.222478673	9.122177368	7.721211661	9.148323751	9.71984102	6.383400607	7.870128148	6.496925988	6.811610398	6.401836842	6.342854057	6.487236836	6.480309344	6.583624993	6.481918247	8.985644269	6.620199152	6.358387099	6.385425767	6.813627987	7.040550549	6.416495189	6.502413751	6.366661898	8.687694	6.491319316	9.682345736	6.819253948	6.359511146	8.520952444	7.479106282	6.399762263	6.547477332	6.892592909	6.320996063	6.464563545	9.208282765	8.509292051	6.437878365	6.710027532	6.80002353	7.202182083	6.492218321	10.26057994	6.432278724
CLDN6	10.32352597	10.43351642	10.6063627	9.37150583	11.42651266	10.48737595	7.957005159	10.87682794	10.65538065	6.632381642	8.723059045	7.79289008	6.39067247	6.964824308	6.580552481	6.576115193	6.824868283	6.45875569	6.698159505	10.11374609	7.011901834	6.358387099	7.022153806	6.507727884	8.915159821	6.86446671	9.417174346	6.30573328	9.805872164	7.924471373	10.64905082	6.807545983	6.776620962	9.080217002	8.078385151	7.118831208	7.459643974	6.545578253	6.333061048	6.406878525	10.73191761	8.844767527	6.761914768	6.55135355	8.168423709	8.56008568	8.136765243	11.03882423	6.399108348
OR2G6	9.447350209	9.335273449	8.914582033	8.949294417	8.862381012	9.247363768	7.752803532	8.636262012	8.98964254	6.360019798	7.400007519	6.532798473	6.422586094	6.355209062	6.428223897	6.423461044	6.508805147	6.485224877	6.430767522	8.841113501	6.592127166	6.391191934	6.526683722	6.393404589	6.447894727	6.338607842	6.625287733	6.447736305	6.702893735	6.414365397	9.575767588	6.582711123	6.76636162	7.66234625	6.755054691	6.270624669	7.140695944	6.500025899	6.701256262	6.561333218	9.177205665	7.021875403	6.363569847	6.414320972	6.372790975	6.427777508	6.600849443	7.831513966	6.585925288
SLC36A2	10.64669231	10.67192843	10.85169107	10.76616981	10.95653307	10.42252983	8.188082294	10.77815743	9.80709786	6.343513124	8.624724014	7.075925626	6.461804337	6.464984322	6.45344671	6.832228223	6.931778577	6.5476242	6.610757122	10.37160816	6.405704763	6.348376248	6.35224737	6.441517167	7.014119633	6.311091977	6.487760946	6.406558808	6.389252736	6.420543596	11.15761556	6.512870584	7.114501204	8.7936914	6.525653343	6.382121399	7.740138492	6.652001653	6.573980915	6.439713147	11.10902369	8.711414966	6.34956428	6.396028354	6.33330242	6.470578379	6.426301294	9.958403627	6.893736469
TRIM16L	11.26544241	11.86076024	11.77588858	11.51953819	11.86609976	11.73177453	8.981884934	10.08447152	10.71730645	8.524735055	10.39989528	8.242791711	8.708373143	8.885941736	8.579611475	9.331879867	8.616088679	9.640077526	9.108477244	11.95810363	8.109942675	8.565714965	9.021341257	9.801530813	10.47769313	8.608632671	8.67964539	8.567843382	9.846455243	9.562231571	12.44130515	8.689029183	8.868639087	9.549842947	9.534011011	8.525072797	9.798391487	9.434585534	8.906148404	8.884454672	12.21806738	10.26828974	8.855489935	9.185200186	8.647274461	9.155411915	9.339749041	12.17720131	9.936315847
DEFB118	10.39271937	10.32698957	10.01884866	8.365875459	9.621271865	10.14820983	7.933173529	9.972759056	8.768691858	6.354078424	7.953241821	7.196913685	6.427861111	6.400064109	6.373091293	6.375945496	6.408571912	6.563713227	6.518637425	9.874149436	6.34788572	6.524806493	6.581825215	6.607827498	6.80461414	6.386009804	6.370080808	6.374244022	8.610297944	6.411242763	9.878560734	6.457207496	6.409120915	8.00362898	8.281346863	6.785573749	7.476298163	6.437830858	6.354202195	6.614925673	9.601801312	7.865321755	6.464114651	6.384666138	6.348681295	8.188851799	6.564358343	8.515957069	6.466781388
LOC162632	9.957542843	10.27601774	8.961032308	10.15333854	9.550892248	10.13505795	7.542906618	9.919734943	9.334670977	6.703566166	7.886596699	7.042694567	6.93940731	6.923331911	6.658093483	6.555810677	7.094538272	6.465764073	6.372009886	9.797623866	6.757638035	7.296867428	6.486019771	7.103133145	7.748561353	6.731738358	7.261808972	7.320304576	6.383224057	7.479218315	10.58389204	6.975772742	7.062640864	8.437665905	7.586012118	7.191183766	8.479771521	7.803901751	7.506317666	7.412099753	9.874589888	8.120977451	6.971095023	7.040325084	7.261463335	7.92622116	7.343912867	9.027494128	7.4221452
CCDC106	7.02505338	6.875077291	7.049602797	7.103790335	7.082890434	6.986500988	9.357948889	7.194331729	8.300613358	8.980015102	8.776348078	8.94971307	9.833780867	9.750951881	9.515344299	9.43911368	9.719918933	8.677798262	9.315720782	6.691010822	9.238184406	9.655810545	9.670797693	9.022926181	6.423904732	8.4738924	9.433261453	9.52180245	8.013914939	9.617558604	6.327062037	9.426745146	9.172875919	9.193921466	6.478446675	8.929873276	8.652141318	8.893329748	9.730822506	10.25325829	6.657164156	10.1614511	10.13100668	9.370416977	8.528183872	7.731826849	7.51941426	7.490371599	9.908675938
NDUFC1	6.323858954	6.360068723	6.342529523	6.37913479	6.332322189	6.445601046	8.95097576	6.983666367	8.004621485	9.092432907	8.538756807	8.868625741	9.216582601	9.447118233	9.479873944	8.915161233	8.882467679	8.727844529	8.807551898	6.412963356	8.808286561	9.367932701	9.012214079	9.022926181	8.342232583	8.860560223	9.145403147	8.75230529	6.340938903	8.968388347	6.386416709	8.94238703	8.78006121	8.190031246	9.249420544	8.692559299	8.574306654	8.842088661	9.266739074	8.993394607	6.38537179	7.114787921	9.076678385	8.755788547	8.298873306	8.196108478	8.479057594	6.341911272	8.778748977
LIN28	10.64669231	10.83737213	10.19596269	9.466828047	9.04267614	10.14820983	7.950842047	9.636429913	8.64656268	6.679021171	7.787816562	6.539004906	6.589027116	6.561710549	6.393825652	6.443227476	6.545036366	7.302625442	6.528313318	9.680672878	6.352109491	6.431907956	6.746332122	6.36076804	6.365558885	6.357877353	6.309732704	6.593622438	7.914864374	6.379480455	9.520674845	6.370031703	6.934118363	7.992132571	6.47273902	6.750990622	7.470736958	6.375843753	6.741893361	6.397666474	9.531763001	7.243871154	6.379061914	6.398821125	6.35831876	6.339198655	7.063942294	8.314729612	6.531943024
OR2A5	8.700136452	8.882538546	9.091628409	8.594115092	8.743723415	8.965340383	7.283851498	8.663842688	8.590110061	6.584843302	7.59235143	6.713288115	6.485803401	6.422845165	6.384647277	6.555810677	6.36505597	6.298832831	6.375564434	9.420038282	6.326097074	6.431907956	6.344826131	6.2890235	6.819534944	6.331506877	6.390410165	6.378146813	6.59716062	6.366778823	9.02757237	6.394383343	6.480713845	7.305112187	6.694326189	6.399762263	7.796749679	6.652001653	6.488727414	6.421007024	8.519406128	8.251585089	6.489739797	6.427304946	6.439425431	6.423457248	6.384681842	8.00871111	6.41617297
FAU	6.982831948	6.965601082	6.884414643	6.949064291	6.790888112	7.059253167	9.336158431	7.075379069	7.40716848	9.753172523	9.152117396	9.377522109	9.937668565	9.411903134	9.600348508	9.519184411	9.882821885	9.3532587	9.717821618	7.10801245	9.934248972	9.686860753	9.978896247	9.681214077	8.230794448	9.688258461	9.818633796	9.172148319	8.82619634	8.923123266	6.701025449	9.189222053	9.743086467	8.38869353	8.953288696	9.398025275	9.091741227	9.670843851	9.51380656	9.398858524	6.687786899	7.666909165	8.936207338	9.207542545	9.499033846	8.782502844	9.076431566	7.066714017	9.257202648
9-Sep	7.744958981	7.60416058	7.986988513	7.623948821	8.162118323	7.705975581	10.94291152	8.331522762	9.791411768	11.05994815	9.885799628	10.97402092	10.64837408	10.87296128	10.67048903	11.15285876	10.17435288	8.798009191	10.26930028	8.333007679	9.815913835	10.94613976	10.4362495	10.31843808	8.474479094	10.10808083	10.72189619	10.66765369	8.152888873	10.86475358	7.931682271	10.82805472	10.14327768	10.93172577	10.06139138	11.14178973	9.646103736	8.661917004	10.42964024	10.75502491	7.596519766	10.30443664	10.17723619	10.65917285	9.424609561	9.206447103	9.395137467	8.477510293	10.34805718
C3ORF56	8.87994777	8.742035397	8.880890719	8.47484615	8.657305933	8.738482364	7.305281094	8.882884418	8.452661861	6.366521918	7.040444714	6.369638564	6.371071171	6.509179328	6.370977959	6.34864205	6.349832109	6.660278144	6.454370678	7.797610652	6.432758809	6.464545288	6.431949487	6.356024199	6.596995505	6.444601027	6.366515523	6.358972109	6.579301551	6.554538393	8.71861876	6.46873005	6.688846482	8.296288731	6.33628584	6.334090747	7.770694772	6.469206741	6.760760521	6.484516503	8.792886275	8.313315416	6.365744554	6.328202755	6.35831876	8.36665269	6.476092336	9.436504704	6.412611282
PTOV1	7.097690449	7.181304249	7.73284562	7.196363113	7.428823821	7.497930172	9.955268783	7.077267084	8.948113723	9.933087411	9.795286853	9.908344921	9.802958288	9.941320047	9.906441603	9.692438593	9.900967001	8.982024268	10.27850784	6.779587899	9.493788845	9.88505715	9.914697438	9.76138734	8.819469207	10.33397904	10.10980498	10.13589036	8.854919642	10.16119449	7.31204117	10.19469749	10.14935826	10.44506997	8.203101798	10.0096924	9.201871429	9.142675711	10.12644209	9.877490314	7.368345072	10.19667724	10.04165693	9.84453543	9.947623425	8.30548411	8.122809054	7.093025112	10.14271363
DCTN6	6.91899259	7.181304249	6.951428507	7.787552747	6.903634282	7.251379051	8.95097576	6.717287837	7.461396232	8.987040155	9.270611729	8.99723436	9.483770119	9.19129866	9.94047806	9.622533018	9.25053888	8.934208416	9.996585971	7.476764062	9.440121768	9.035126115	9.814021286	9.727418736	6.827240813	9.399231598	8.961161419	9.321346503	6.59716062	9.000101354	7.321856269	9.325425126	9.172875919	9.080217002	6.491057667	9.015080009	8.43546015	8.202317208	9.555879851	9.581932847	7.14934692	7.950653099	9.572842904	9.990878781	8.5469711	8.874661835	8.334648474	6.795170374	9.570588282
STRA13	7.165384347	7.340659483	7.51476751	7.464592308	7.329351355	7.442105333	10.07683421	7.110277581	7.661060599	9.933087411	9.87606348	9.932795117	9.353862981	9.707196745	9.185442596	10.05683583	9.560932828	9.024853587	10.39454511	7.476764062	9.440121768	10.54667367	11.15337559	9.155501217	7.902474072	10.2563362	9.052378109	10.10507985	8.083185064	9.586242337	7.588583272	10.02996309	10.10623064	9.588474223	8.647230692	9.652912165	9.036026538	9.062740428	9.995553386	10.42220174	7.447691205	8.937012781	10.48389454	10.0137813	8.552089676	8.811623154	9.204390041	6.984615722	10.16506489
C11ORF59	7.590104277	7.648024681	7.766186367	7.361600675	7.437183004	7.893614171	10.21433264	7.531513649	7.248186503	9.988580999	9.435814496	9.261024589	8.751063669	9.884386436	9.66487518	9.919431964	9.200197543	8.277540653	9.886339032	6.955550368	9.312553098	10.02766333	9.79322279	8.974877952	7.143514239	9.175788809	8.519682432	9.447991596	6.681177074	8.611445122	7.055703229	8.890211874	9.114810688	8.54188955	8.052022715	9.268043375	7.956465241	7.178216402	9.420024957	9.498147492	6.849759963	8.296210837	9.448284486	9.480043319	7.953612048	7.004521027	7.589749096	6.601492656	9.27362673
OR5AY1	8.939223266	8.982398272	9.128274941	8.36014114	9.17732454	9.056073316	7.680285818	9.624564989	9.236898112	6.396343168	7.775544022	7.075925626	6.34968817	6.424869325	6.626199019	6.44937307	6.436000302	6.73255172	6.423460847	9.0122351	6.540370712	6.326870045	6.43458727	6.94581034	7.027459335	6.429957896	6.680365566	6.336499377	8.463725223	6.653766167	9.233407967	6.515671889	6.916435996	8.001332489	7.633162181	7.180507975	7.72838851	6.917814581	6.418383135	6.641209888	8.214087363	8.303559935	6.479325922	6.717644409	6.31360822	6.432278995	6.5106282	8.612697532	6.353164657
GDF3	9.791532482	10.11957976	9.792603147	9.948947932	10.74094501	10.28527871	7.726688318	9.588818553	10.13276204	6.600962469	8.26030119	6.885843408	6.544870875	6.648098623	6.366938835	6.56234082	6.468835367	6.34708432	6.366708066	9.569336631	6.352109491	6.389438201	6.468985678	6.850158061	7.637386042	6.83455148	6.816883721	6.310608134	6.588347552	6.572284128	11.05240082	6.399027716	6.372727813	8.42164599	6.744780848	6.320845181	7.804115236	6.433394908	6.550928091	6.439713147	10.20445668	7.401827599	6.605679192	6.444619415	6.458339893	6.419192243	6.812239813	9.378947418	6.340321718
SCGB1C1	8.641951664	9.22751576	9.266613506	8.30032757	8.623330378	8.456006107	7.223648312	8.83501999	8.11475962	6.328125669	7.442318971	6.728576367	6.326390771	6.317366658	6.434182239	6.42072741	6.356168394	6.359730261	6.591308456	8.481259612	6.333990814	6.379285018	6.399723644	6.379289304	6.731126327	6.64831001	6.299805355	6.382255247	8.234640992	6.522939039	8.41093439	6.448700643	6.719033123	7.579793362	7.898605581	6.329850343	7.252630621	7.416411936	6.273013334	6.423979162	8.623620271	7.931273718	6.345926293	6.520362091	6.503680828	6.402482696	6.332267604	8.288117554	6.372484295
MAP1LC3C	10.54340071	10.61318395	10.29428207	10.3049537	10.28931279	10.0672602	8.144981246	9.433568639	9.884197218	6.649182288	8.61900449	7.098505081	6.380622828	6.737807431	6.491424016	6.729834296	7.114086931	6.405285694	6.867024628	9.003407064	7.265491971	6.374336115	6.5559179	7.267123854	7.332984903	6.477611734	6.93110424	7.120734854	6.866962437	6.558931317	10.86910356	6.419250406	6.48353162	8.137791484	8.526948809	6.793851156	8.189736536	6.33072267	6.63749564	6.575556204	10.25632698	7.752824808	6.72071504	6.982055364	6.65632735	6.799733024	6.335647861	9.758174247	7.181140838
APOM	6.337162367	6.393651008	6.404395464	6.436887949	6.293755439	6.332775704	6.563617275	6.286886582	8.124439169	9.835884527	7.918240327	9.724773752	6.650802693	9.046427938	10.1908694	9.100210888	8.977156231	8.358479632	8.69098926	6.324868173	7.239657811	8.586501721	8.673436144	7.727720039	7.787641954	9.109412632	8.089328547	8.414599899	7.928628136	9.442668522	6.384667952	8.580160474	8.392201395	8.657421011	7.605742659	8.682310912	7.700263105	7.954453972	9.288356452	8.925420392	6.333795681	6.897785452	8.673091641	7.914380634	8.795991763	8.579016619	8.995088094	6.326756241	8.233481374
CSH2	9.574559152	9.95472936	10.51770165	9.845740129	10.50633563	10.54989842	7.971836314	10.76624049	10.1261897	6.351293127	8.450589648	6.337936561	6.306082533	6.376739241	6.444032366	6.452510947	6.374360476	6.498716782	6.481918247	9.931821455	6.330737575	6.524806493	6.304800362	6.562361708	6.345530684	6.388051229	6.370080808	6.4568653	9.020638758	6.417455928	10.67615572	6.853902324	6.447277331	9.168440901	7.53686365	6.355794168	8.291144107	6.35523624	6.717417023	6.386423245	9.973421058	9.557590047	6.308286109	6.372814278	6.454365344	6.427777508	6.398923434	11.09025308	6.338695827
KIR3DL1	9.304614171	9.338210832	10.28382101	8.287797754	9.648783341	9.555585624	7.643955386	8.012293589	8.948113723	6.473985086	7.400007519	6.485062217	6.658082586	6.591097473	6.686985359	6.480961158	6.387315561	6.690474695	6.623220681	9.228680006	6.408837289	6.405293416	6.393206696	6.65394171	6.932616365	6.419208774	6.351293944	6.432162873	7.590742905	6.751085078	8.827373112	6.515671889	6.585046103	7.847204977	7.339020878	6.558880667	6.720486151	6.869690642	6.326650305	6.621929045	9.654865427	6.720795651	6.565881889	6.540576267	6.563981929	6.398653646	6.622817552	8.792028513	6.33712338
KAAG1	9.928607666	9.960289108	9.51748283	9.363136492	8.957979674	9.855285512	7.528406937	9.481079711	7.432330187	6.679021171	8.205398314	6.511526283	6.608948937	6.455956194	6.393825652	6.446274921	6.817402063	6.45875569	6.472670863	8.400256212	6.488682134	6.507569044	6.764523037	6.453215203	7.014119633	6.569498633	6.497390838	7.075843341	8.711917501	6.563333962	8.496196114	6.749657774	6.799655368	8.169627261	6.57464666	6.657159704	7.332855991	6.493028436	6.664407862	6.394890865	9.018696068	9.363017583	6.428257135	6.535046038	6.322824971	7.15143292	6.936954933	10.04168307	6.561218433
ZNF750	9.48469264	9.998323607	9.873919015	10.65456905	9.755389694	9.887936817	7.63308932	9.066707607	8.167762927	6.580603101	8.255806202	6.351339778	6.711568517	6.476110145	6.332864142	6.633576574	6.637897421	6.405285694	6.633050642	10.14937628	6.706592515	6.800947894	6.541891198	6.349278496	6.347318424	7.012433694	6.420777599	6.351709251	6.342942282	6.461563461	10.02559656	6.392221186	6.906712746	7.718965333	6.875285531	6.692350046	7.437499891	7.268497141	6.382416749	6.326727856	10.76932297	8.534412088	6.418833283	6.540576267	6.336127709	6.90472031	7.650337479	8.650557876	6.347390087
SPACA5B	9.660609708	10.11957976	9.323230701	9.197271066	9.635072154	10.26128771	7.717511365	10.08447152	8.345720868	6.666088987	7.962973906	6.363058988	6.374754997	6.418733074	6.345998781	6.465228847	6.721963397	6.903337108	6.457188024	9.626425946	6.514989651	6.431907956	6.336213825	6.429776052	7.000762414	6.384039958	6.301594194	6.453827343	7.281568036	6.661762234	9.211406619	6.490616879	7.160523431	7.383047935	8.157216368	6.387236147	6.583078676	8.005373751	6.340738411	6.311367864	10.25323979	9.395539349	6.344178917	6.364410673	6.370653832	6.519433667	6.655035885	9.202756393	6.328655971
GAGE12J	11.9949647	11.66830895	11.78546302	11.78832419	12.06061073	12.3718451	9.400662006	12.04528455	11.10657715	6.364849439	10.47428132	7.898058301	10.19657486	6.327688278	6.342854057	6.917595039	7.004837064	6.514192969	7.523528303	11.17301505	11.82768042	6.499444619	6.431949487	6.65394171	10.20215721	7.167547008	7.517927584	8.533326772	6.78612382	6.408093393	12.20551715	6.819253948	7.265726595	9.81488753	10.09346033	6.405784252	9.923363123	8.314368289	7.031406305	6.443172247	12.20993009	9.80737675	6.527068962	6.333873201	9.096888006	9.887121702	11.88523456	11.80128408	6.792955366
ACADVL	7.298795425	7.326993565	7.049602797	7.59258099	7.500072152	7.211094282	10.21062771	7.014775436	8.674864006	10.72943539	9.905048791	10.34781126	10.41839965	11.28191725	10.88466231	10.46601154	10.10430282	8.651470568	10.26004878	7.63748282	9.625103218	10.52483115	10.16381702	10.29707495	9.32288594	10.44563402	10.24418118	9.874988072	8.340836412	9.743370229	6.995370293	10.5769215	9.191667375	10.38587696	8.693473742	10.36516674	10.43398214	8.728604514	10.58581529	10.539467	7.010250973	9.136345684	10.26572496	9.582109761	9.589226239	9.635716691	9.105918946	7.522533899	10.39090101
OR2A14	8.818072439	8.762023883	9.32783276	8.448311544	9.027180061	8.86779535	7.464429707	9.076932465	8.195415791	6.513466308	7.750902775	6.485062217	6.584678441	6.378209858	6.483962214	6.364523951	6.456363054	6.414257224	6.636371819	8.804835171	6.665319136	6.379285018	6.649742166	6.642425481	6.892079765	6.336182908	6.763655658	6.624567792	6.59716062	6.723760799	9.209569884	6.462992337	6.582709765	7.910723342	8.166259275	6.62984668	6.374265087	6.942062911	6.63151462	6.345291846	8.188074046	6.983979694	6.479325922	6.560152631	6.519706136	7.996667613	6.470225226	8.606291074	6.517861952
MAP1LC3A	6.608725797	6.540294529	6.75370863	6.631537198	6.969020586	6.656496334	9.314070296	7.198224549	7.743111416	9.1703198	7.824091338	8.571752961	8.933678739	9.185016399	9.387663365	8.950492471	9.179487192	8.619285128	9.33305954	6.513932989	9.451055836	9.375315579	9.290429349	8.987552825	8.38316612	9.88607182	9.58957411	9.003694735	6.423104215	9.115221998	6.835852421	10.14166508	9.334845634	9.517181253	7.610478495	9.231390845	9.138925174	8.984082757	8.83423626	9.283572171	6.666453985	8.839666536	9.244940321	9.239719457	8.627096169	7.799402547	7.843645172	6.568339462	8.454002421
PSAP	6.904653412	6.952356424	6.846861837	6.796430877	6.66100072	7.06862742	10.5958702	7.383782858	8.396448788	10.3947564	10.16465081	10.37984971	10.56109756	10.24872301	10.42650415	10.44163048	10.00582507	8.036948832	10.64177211	6.837910099	10.25008813	10.24538771	10.38531729	10.50538184	7.864133264	10.51738599	10.26534263	10.39384834	9.12659921	9.529432113	6.42324669	10.46359719	9.886833566	10.52589185	8.024745006	10.29716813	8.473656592	8.621137014	10.46570738	10.21283903	6.899882438	9.831819298	10.30212783	10.68784881	8.743626952	7.254116242	8.122809054	7.44266171	10.6968506
ADAM11	9.052275096	8.51365499	9.6614117	9.06017112	9.275188575	9.094741942	7.811309111	9.930446892	9.845934222	6.531767873	7.695686576	7.299044806	6.876324042	6.731000568	6.549338714	6.598584379	6.398283142	6.472661169	6.352683429	7.926681712	6.332353515	6.714588807	6.738249364	6.534257564	8.482843329	6.555679172	6.796428567	6.357077129	8.455776802	6.389096559	8.910395706	6.772799902	6.442229654	9.218922036	8.215557016	6.643731869	7.847816862	6.428771227	6.397753521	6.410540059	8.633661306	8.853230685	6.838777026	6.585554304	8.217858054	6.333938702	6.376919751	10.25101346	6.318761621
HCN4	10.43017165	10.262852	10.07432593	9.594433497	10.68311271	10.40037806	8.025697735	10.71783871	9.703734996	6.505809777	8.477793881	7.963055309	8.468720012	6.749986243	6.591928899	6.417967712	6.376894529	6.325374237	6.502824002	10.16101817	6.408837289	6.351103828	6.595916452	6.980995647	6.409523957	6.450797018	6.469868825	7.075843341	8.273312573	6.417455928	10.49589789	6.819253948	6.934118363	8.381905989	8.836803342	6.419449277	7.807788384	6.811978908	6.504091998	6.436271488	10.10870139	7.992928735	6.515415654	6.339625329	6.81613907	6.680538504	6.5106282	10.2888575	6.429005358
OR2G2	9.539135457	9.751043777	9.379454926	9.891917366	10.09882738	9.838616914	7.942940784	9.671829913	8.755967978	6.425622298	8.264777412	6.351339778	6.494365323	6.327688278	6.431082234	6.440244574	6.408571912	6.514192969	6.454370678	9.859258755	6.359039112	6.322081674	6.46024356	6.365346451	6.332572533	6.477611734	6.444785307	6.392793098	8.953385582	6.346673163	9.799514636	6.482385534	6.297408855	7.134071199	6.628660458	6.296602147	6.409548805	6.311331456	6.344259265	6.611390646	10.59900495	8.984298863	6.353374026	6.590141553	6.498216816	6.341021499	6.395752594	8.977103267	6.396326006
TST	6.476329773	6.430670892	6.328697784	6.358095456	6.463483903	6.469168356	7.968931131	6.338804619	7.019827639	10.55642529	8.356263016	9.203374269	7.071940077	10.32089281	10.47737318	8.707882555	8.997911566	7.874893226	8.688116648	6.676526474	8.195861959	9.260884621	10.19713582	8.913617576	6.369874224	10.62613034	8.1848531	8.708667758	8.028769464	8.475009009	6.381098182	9.835172002	8.535312686	9.025038387	7.461489803	8.876123298	7.766927863	7.668227258	9.072850098	9.768556802	6.311396592	7.387706413	9.849910461	8.596627462	7.675022449	7.740310016	7.554586114	6.571703533	8.718555589
MGMT	7.476557705	6.952356424	6.92196236	7.196363113	7.300185195	7.097383975	9.330663795	7.757427384	8.166056203	10.24622156	9.207969953	9.68578427	8.49341041	10.42327698	10.37496746	10.05683583	9.971613276	8.595125474	9.341664677	7.722594977	8.692424856	9.790386241	9.814021286	9.430852315	8.755433645	10.22146346	9.487398319	9.397853579	8.560056223	8.953019786	7.712809391	10.19469749	9.124682416	9.35866935	8.478515251	10.12946493	8.614740373	8.609801945	9.665110566	10.09548724	7.135164326	8.04932031	9.849910461	9.297816328	8.533312315	7.938783445	8.840164079	7.322271868	9.267071828
LOC649159	9.428318051	8.849895184	9.441266143	9.699783457	9.324319187	9.3351152	7.283851498	8.810253964	8.72980123	6.608229546	7.516202885	6.418599987	6.392722504	6.450007279	6.623141753	6.529173067	6.283321944	6.761919159	6.446445308	8.099512009	6.390650328	6.482634109	6.36675407	6.567781419	7.454216032	6.427232781	6.407806678	6.476835233	7.248009942	6.491319316	9.176371529	6.471537997	6.97878772	7.920138437	6.813504993	6.364033771	7.292753381	6.442339657	6.342466131	6.600673799	9.315475225	6.753407089	6.489739797	6.740518665	6.336127709	6.951353766	6.571067594	9.206933171	6.37469966
OR4D6	9.201441669	9.609627755	9.921651309	8.756281219	9.79399176	9.903932753	7.792777096	9.930446892	9.72786813	6.311275329	7.967808259	6.874524709	6.5801772	6.289309519	6.422900614	6.458850313	6.35400492	6.701771287	6.352683429	8.736466371	6.950625636	6.389438201	6.519549308	6.980995647	6.562553483	6.365674596	6.306091238	6.339156148	8.715352121	6.374788712	9.766825061	6.487788992	7.008189454	8.194548373	6.347200585	6.556904201	7.193527263	7.658844935	6.601357567	6.356335275	9.132035019	8.375203096	6.365744554	6.535046038	7.61416715	6.615721342	6.352779893	9.746393344	6.357202556
IGLL3	8.797899063	8.63483402	8.21097401	8.174774582	8.993935998	8.928954272	7.350729325	9.363711342	8.522180663	6.812860268	7.066654003	7.196913685	6.359120259	6.561710549	6.472848384	6.583395681	6.765286733	6.5476242	6.538573118	8.173559077	6.799594659	6.476399168	6.477429735	6.573242535	8.338087216	6.664714367	6.796428567	6.336499377	8.229750033	7.246068822	9.494672042	6.83050491	6.775352203	8.333538904	7.982535962	6.850142898	8.010116023	6.731074089	7.613456215	6.432922043	8.882426614	8.739147039	6.460575422	7.07508935	6.484075792	6.9582453	6.361503304	9.295386238	6.504955217
KRTAP5-10	9.943145977	9.680274874	10.29428207	9.056894652	9.929367622	10.17413618	7.970387296	10.47323308	9.711796499	6.653541284	8.299783082	7.902979986	6.719410625	6.437678295	6.82028826	6.690096799	6.443677821	6.669909699	6.38665377	8.974453594	6.680090506	6.589638268	6.5559179	6.441517167	6.789278296	6.408340593	7.098584731	6.468484217	8.075756533	6.323333314	9.419919106	6.794883503	6.845576626	8.727431034	8.662740209	7.615028048	7.939362966	7.697460009	6.510154071	6.93418338	8.932919129	7.710918746	6.605679192	6.434151093	7.54846331	6.720441826	6.872502397	10.16137611	6.600831113
GAGE4	12.64823608	12.25513325	12.36467065	12.05308844	13.096853	12.85218344	9.996500883	12.99091055	11.88163179	6.451648402	10.98017051	7.995367732	10.82026969	6.450007279	6.602114001	6.884320195	7.005926407	6.839438887	7.570650305	11.7785711	12.80123687	6.336552184	6.541891198	6.685594984	10.6835201	7.37674323	7.51445677	8.715435321	6.446611098	6.372675667	12.86123241	6.865734791	7.155193639	10.33144792	10.24219361	6.396144836	10.24386538	7.861513469	7.018283015	6.523331293	12.67851474	10.23049663	6.656556655	6.459213789	9.386680376	10.42731314	12.88873932	12.47121786	7.000331342
GSTM5	10.31322439	10.00363422	9.89650812	10.71239105	9.856713716	9.935296976	7.983190206	9.865400188	9.614015741	6.868278588	8.53016415	6.632707416	6.346626105	6.817085423	6.609513173	6.323309539	7.593276487	6.447432847	6.364985748	7.707520986	6.937536255	6.723940145	6.756722993	7.017293462	7.281038365	6.83455148	6.435694249	6.937189767	6.461502526	6.314548024	9.939109162	7.111649214	7.265726595	8.669758421	8.846632775	7.049099806	7.929033725	6.881671663	7.149048135	6.360252226	10.06923881	9.085830218	6.344178917	7.148229571	6.414384075	6.457844549	6.398923434	10.72395808	6.838405201
GPR12	9.180084156	9.434927032	9.598620025	10.03208717	10.57758613	10.01033204	7.308319071	10.40631969	9.57257561	6.336201208	7.875665778	6.351339778	6.382647688	6.455956194	6.404846675	6.602370476	6.916477968	6.621518133	6.368459225	9.353658511	6.915134014	6.326870045	6.350602525	6.356024199	6.541113805	6.392293401	6.390410165	6.394953829	7.03672158	6.331948252	10.08046626	6.390128284	6.3331145	7.552572931	6.414182948	6.506509427	7.437499891	6.536160221	6.306670711	6.348784867	10.04833593	9.055331299	6.321313405	6.463242323	6.31919486	8.618718208	6.426301294	8.844354128	6.454769954
HSPC268	8.788738806	9.221765291	9.212562337	8.583848862	8.781160889	9.025218571	7.195518369	7.802930058	8.290254501	7.150267412	8.168152062	6.851464706	7.167211166	7.068170371	7.195701656	7.482691456	7.06297244	8.827568529	7.453746486	10.1952564	7.125689218	6.996456376	7.381755218	8.046901354	8.555389767	6.960121524	7.152061288	6.945212769	8.001487044	7.246068822	9.682345736	7.063019648	7.367669767	8.099202263	7.769396188	6.938878841	8.38357635	8.050026652	7.126156564	6.929687864	9.2694057	7.931273718	7.124002227	7.302106517	7.208242672	7.897647298	7.825288995	10.57591491	7.91580616
MIR1978	12.41074734	12.51227123	12.66440665	12.57997627	12.74331732	12.46527814	10.9923934	11.38735179	11.6854648	10.85387712	10.54613833	10.83735805	10.17060014	9.815653715	9.583748502	9.798573161	10.44258653	7.944112712	9.914586243	12.38576421	11.19274007	10.2098546	10.49410651	9.978523487	11.66815438	10.01644775	8.072170252	10.52729081	11.07104495	10.02305913	12.40411891	10.49936894	9.757763728	10.77221362	10.40576025	10.57036797	11.059808	11.01043141	10.05825063	9.768556802	12.6861404	10.65435106	9.314643608	10.10165923	9.709250783	10.07785135	9.978939595	11.3040307	10.71091467
PRAMEF7	10.58412155	10.31448506	10.27325006	10.2690298	11.01908412	11.00139575	8.557630476	10.82514907	9.145173986	6.518032754	7.787816562	6.356936565	6.527127774	6.355209062	6.353265924	6.362704889	6.439795564	6.55567184	6.418578315	10.50640843	6.577297627	6.704200299	6.317131505	6.390586308	6.382096587	7.053615045	6.370080808	6.30380013	6.431966313	6.432740793	10.3259314	6.305122251	7.06915392	8.021954084	6.372919136	6.523530277	6.420805972	8.128186245	6.274147519	6.335750326	10.6729107	8.120977451	6.351449618	7.178230815	6.470603923	6.391710853	6.564358343	9.062230595	6.342005795
ITGA2B	8.456710519	8.161175381	8.831042242	8.956260606	8.926457401	8.476671563	7.624475675	9.469154202	8.60410004	6.355513922	7.750902775	6.827605325	6.683312448	6.303629024	6.434182239	6.626471032	6.382181628	6.303610382	6.730964576	7.685822717	6.408837289	6.642210048	6.509336493	6.534257564	8.84768217	6.33738685	6.94711422	6.780225238	6.753082096	7.646309317	8.76495528	6.615156998	6.971427367	8.508889239	8.5352682	6.741907564	7.44304405	6.457908341	6.339080243	6.814304583	8.573766277	8.3611904	6.761914768	7.132835966	6.401041233	8.458060282	6.82217355	9.827875803	6.372484295
HSPB1	7.331057075	7.60416058	7.867493539	7.644184994	7.804256997	8.267014264	11.29079803	7.247665697	9.814909084	10.72107939	11.28046227	10.96992139	10.98707383	10.0754621	10.70842892	10.67739604	10.32710941	10.24055912	10.89616818	7.797610652	9.712256053	10.87462569	10.2242782	10.88726066	8.974225642	10.52180906	10.73437738	10.50621672	9.621973359	10.47845704	7.613327279	11.01879414	10.85251009	10.74329259	10.63083082	10.68550433	9.548621932	9.646647204	10.62951981	10.40955967	7.515642508	9.448006924	9.857600566	10.12969731	10.41879284	9.564700347	10.30412309	7.040299054	10.83657686
PRAMEF18	10.43017165	10.28900659	10.34501999	10.22617132	10.66838922	10.80565166	8.474172526	10.22497654	9.031069346	6.296468211	8.878315436	6.7977813	6.566558448	6.373811111	6.414526994	6.44937307	6.342291868	6.573445971	6.446445308	9.874149436	6.387797419	7.254606756	6.442781351	6.358400651	6.340863591	6.450797018	6.550800896	6.828008318	9.303368766	6.325666167	9.909129275	6.313434792	7.022331973	8.626574632	6.775040243	6.843336032	7.804115236	6.500025899	6.391748177	6.389203509	10.30323341	9.53818534	6.464114651	6.434151093	6.719942194	6.452318674	6.578104451	10.43900094	6.600831113
ACTB	7.263463228	7.361572011	7.429825012	7.038791734	7.100423691	6.973562431	9.996500883	6.824806427	8.674864006	10.10609563	9.45004365	10.03934558	10.32848328	10.34990446	10.25152188	9.859622923	9.699629998	9.111775474	9.711425924	7.413814619	9.360448375	10.08278049	9.888375467	9.651702872	8.534928989	9.175788809	9.994400516	10.21373397	8.461744664	9.266097077	6.729560849	10.07147499	9.623601834	9.517181253	8.391953977	9.545553917	8.986913497	8.946027602	9.407154834	10.0814175	7.35549487	9.318154831	9.244940321	9.72767618	8.95660918	8.714570731	8.919007617	6.946553643	9.927181597
KRT27	9.118040876	9.373476894	9.396860916	8.872680931	9.72924352	9.887936817	7.390029161	9.930446892	8.258773753	6.819215358	7.607813871	6.791327709	6.690103552	6.648098623	6.807654633	6.412353517	6.946891736	6.867277293	6.710430188	9.903352426	6.340605007	6.489288905	6.801097398	6.735591955	6.379643812	6.441578629	7.146864645	6.715970127	6.651913765	7.430058025	10.26855533	7.028840003	6.655142436	8.212523092	8.199998552	6.967343713	8.263807643	6.708930605	6.41111591	6.719058771	10.49433438	8.098994536	6.334417982	6.990069768	6.54186213	6.808519419	6.712067431	9.37113203	7.038212528
RPL18	6.580474631	6.53185767	7.301229668	6.938672942	6.587755554	7.735284425	10.67723621	6.968599864	10.94792997	10.8908241	11.17031124	10.94114073	10.97276378	10.65845781	10.50538094	11.10352373	10.9431265	10.19417218	11.52037069	7.599897839	10.66328338	10.50725353	10.66468713	11.12761298	9.515291744	11.25131382	11.20743911	10.92528252	9.248115287	11.39483956	7.282795288	11.39670182	11.11220235	11.38081266	9.488462943	11.49693592	10.50426917	10.02915597	11.05874406	11.180782	6.451359053	11.36953613	10.99058845	11.16947197	10.75416333	9.292347614	10.6503073	6.752501198	11.32251506
NEFL	10.69920699	10.64280422	10.57491028	11.37151594	11.43606325	10.63962813	8.715590389	10.45867945	10.11294333	6.609957374	8.759996253	7.633547259	6.544870875	6.676421884	6.658093483	6.423461044	7.06297244	6.857867187	6.561006813	10.32260577	7.003019346	6.635301483	6.480233234	6.850158061	7.139289306	6.815039574	6.56225706	6.937189767	9.703747896	7.680936083	10.96754819	7.180533696	6.325795024	9.380390645	9.373134674	6.850142898	6.533094332	8.397626472	6.595772384	6.921605217	11.08900138	6.693286769	7.240786902	7.314895645	7.879156167	6.391710853	8.170846552	10.905164	6.491492361
CAPN11	10.73561325	10.62311417	10.79970287	10.35583505	11.04350541	10.62988789	8.634403559	10.98221868	10.53820634	7.959778998	8.73316784	8.571752961	6.734342304	7.868635155	8.014352368	7.835030862	7.615261089	7.630008025	7.657210522	10.531401	7.239657811	7.953804987	7.992863479	7.553324765	9.228040909	7.809464251	7.365526595	7.901568236	9.219762893	7.916662741	10.86122971	7.931847174	7.291876169	9.737633548	8.888720427	8.21370643	8.403274688	6.790925534	7.807972949	7.27120288	10.19964394	9.705239855	8.32892992	8.404179764	7.968603216	8.886611372	7.067714696	10.48862868	8.527330732
OTOL1	10.18019016	10.68153082	10.07432593	9.86067758	10.76925041	11.03147937	7.946127798	10.86544541	9.987941796	6.364849439	8.158840003	6.340296193	6.34968817	6.464984322	6.384647277	6.446274921	6.48442145	6.386706256	6.408365234	10.34247254	6.415323493	6.364566995	6.293803437	6.7905114	6.33537502	6.295487582	6.968185555	6.325059115	9.534579585	6.604308609	10.91542771	6.437264365	7.008189454	8.265038958	6.549431151	6.370808218	7.736241686	8.52412638	6.303333877	6.291694149	10.76010698	8.261583647	6.441277344	6.796664856	6.382186632	6.391710853	6.544346769	9.264831838	6.432278724
KRT3	8.906684497	9.004782104	10.33507404	10.18008882	10.03309851	9.193036095	7.520874614	9.660065111	9.10375326	6.363206054	8.573102653	6.913483305	6.455928728	6.385545493	6.516506625	6.465228847	6.328965892	6.427854578	6.581034025	7.679353762	6.326097074	6.394670507	6.391204918	6.30199857	6.388915521	6.435634395	6.407806678	6.514146572	6.713672956	6.468955715	9.369564612	6.362255972	6.609770286	7.782626233	6.83074887	6.403670582	8.006831756	6.555024079	6.346113711	6.457147232	9.714553243	7.544908615	6.507095911	6.540576267	6.580371145	6.482443209	6.523670454	9.567973742	6.631535554
LOC260339	10.37344752	10.28900659	11.16713892	10.36813157	10.3444095	9.855285512	7.884850654	9.445392615	9.580900686	7.096260275	8.964155507	7.112731673	7.115545391	7.062205382	7.03087531	7.695210639	6.941887836	8.809203824	7.528254122	10.25010462	7.038086013	6.939246238	7.395693286	8.455751518	9.126626865	7.120703757	7.271115923	7.254552098	8.182817595	7.968592081	11.11915133	7.624328266	7.029249275	8.64211246	7.654507512	7.025375406	8.546755217	7.687619167	7.109922115	7.035171766	10.9756051	9.170127885	7.124002227	7.773266261	7.682483472	7.523871183	8.425882413	10.87956781	8.404843154
CGB5	8.877872768	8.623580684	9.086360901	8.795944086	9.72924352	9.696017887	7.489809897	9.61267255	9.305907693	6.354078424	7.59235143	6.713288115	6.352783472	6.545470739	6.386956884	6.616441425	6.362818368	6.60180126	6.312236217	8.306716443	6.390650328	6.413585505	6.288300901	6.725735982	6.374562259	6.441578629	6.675758126	6.386456023	8.352092949	6.973037079	9.664968313	6.569371683	6.728551534	8.453464721	7.939868108	6.715166319	7.564952629	6.360008206	6.368159604	6.417780089	8.717664267	8.744622817	6.457222514	6.379387838	6.35239726	6.406460155	6.464473752	9.720963534	6.309373144
SDF2L1	8.266723893	8.391915391	7.941950488	7.196363113	7.614517711	8.453008637	11.15723161	7.93051749	10.61726799	11.58195264	11.02269102	11.45163126	10.60508991	11.71900631	11.14089495	11.58448929	10.89524622	10.78201965	11.08792506	8.068318584	11.00934841	10.74358994	10.87066488	10.85245165	8.034625143	11.43600387	11.15680485	11.67046799	9.814073816	11.0812223	7.80902162	11.32791082	11.25503657	11.01088513	10.17016001	11.72571767	10.84172895	10.53100166	11.45281496	11.37347551	7.536156896	11.1255757	11.38166878	11.21341113	11.00332944	9.540559722	10.02627689	7.950026249	11.64907882
FAM178B	10.27087795	9.903195366	10.08713763	8.573565458	10.24168094	9.855285512	9.122298852	10.08447152	10.09956294	6.558077522	8.840950521	8.212372786	7.142783337	6.749986243	6.597116642	6.662849174	6.690517733	6.563713227	8.254893111	9.42440228	6.754099439	6.591588831	6.409300706	6.441517167	8.249885433	6.97089434	6.612543677	6.902944276	8.659721312	7.263853361	9.939109162	6.897307658	6.886388836	9.31397124	8.489215894	6.938878841	8.067341767	6.669145263	6.425680623	6.400468869	8.75894361	7.639417358	8.065399121	6.916484174	7.798525203	6.691416715	7.731163647	9.671567846	7.105126171
DCAKD	7.590104277	7.50453839	7.142655665	8.34268435	7.122800288	7.092452876	10.01685359	7.493972373	8.169472559	10.17748735	9.23954113	9.43040422	9.802958288	9.533518665	9.262897283	10.29455072	8.854175673	9.337741378	9.892027845	7.870907703	8.89693013	10.0332269	10.28202359	9.124016973	8.466107986	9.648366244	9.743749646	9.996529335	8.550940521	9.367429651	7.067610492	9.67401045	10.43539431	9.422736369	6.466814275	9.606561907	8.174309355	8.121728327	9.829215311	9.922504805	7.14934692	9.547914662	9.872905507	9.533411628	9.060985817	8.149428605	9.068405449	7.458611823	9.551073369
CHIT1	10.57608465	11.05893959	10.59857826	9.076496632	10.29864625	11.03147937	7.977564108	12.06652085	10.35226272	6.392436689	8.308263995	7.193326215	6.371071171	6.342096182	6.353265924	6.384480882	6.422264751	6.340968268	6.561006813	10.30237221	6.359039112	6.39639087	6.311325806	6.507727884	6.628009536	6.782380291	6.93110424	6.313573033	7.135229882	6.312447734	9.187471124	6.512870584	6.795013215	9.227146815	6.354069671	6.372468432	8.276009266	6.584091091	6.619113388	6.394890865	10.50656978	7.985063248	6.550278637	6.535046038	6.443069598	6.912800066	8.270984633	11.32805651	6.432278724
NANOS2	10.24898612	9.989405397	10.50080065	9.574166319	10.76221164	10.29714063	8.262378205	11.31407869	9.973448221	6.349939273	7.986976877	8.550167787	6.43526317	6.391632861	6.444032366	6.474724862	6.899694225	7.543111707	6.54200527	7.887559182	6.731999668	6.35251196	6.377621192	6.367551758	8.774552784	6.792715592	7.252401286	6.725848001	10.09274885	7.364753383	10.15885913	7.167596382	6.480713845	9.168440901	8.62290026	7.299546447	7.632378015	6.635339545	6.562749416	6.494883927	9.674281835	9.984117329	6.660240586	6.594724345	9.020286018	6.488677256	6.443868209	10.29814878	6.370247508
APOC2	7.067419471	7.14942514	7.301229668	6.772363173	7.031545957	7.035246725	8.12927243	7.147702002	9.973448221	12.08271491	10.62821907	10.88318722	7.783820217	11.9999732	11.05048206	11.82083412	10.7918799	9.968843299	11.02531349	8.716583509	9.673782121	11.39406328	11.06011209	11.06735678	9.586502628	11.4588536	10.48401841	10.30552187	9.17580901	11.42980667	6.798907378	11.27032887	10.64455353	10.95710704	8.757718178	11.19720247	9.691825884	10.42734835	11.38790558	10.34547326	7.040544012	9.46847794	11.35559597	11.12886067	10.02333967	10.01413408	9.504250473	7.622087131	11.23313691
ATP6AP1	6.43277338	6.446073748	6.505014418	6.518181439	6.582587354	6.544158718	9.967711501	6.405301293	8.262291698	8.893532317	9.620073579	9.059785532	8.841753757	8.749947524	9.262897283	9.212657655	9.097877633	8.816592947	9.880630049	6.554069411	8.859037511	9.20543675	8.848953262	9.135876504	7.512049818	9.224098639	9.449046051	9.269431884	8.021346193	9.009935793	6.590620419	9.627662608	9.451995715	9.470589482	7.92125218	9.894789965	9.021204038	8.419712587	9.132458014	9.439329201	6.38537179	9.498707759	9.092958302	9.408729292	9.128189393	7.780447241	8.920373729	6.703341591	9.769247689
ECH1	6.295906588	6.331292525	6.351264761	6.32352693	6.334438504	6.514733867	8.503191197	6.287663393	7.607080165	9.092432907	8.653091992	9.541729589	9.502946549	9.510665063	9.022640882	8.583634518	9.420591416	8.820265748	9.025959815	6.651051953	9.383771619	9.181398443	8.749867208	9.237740135	8.562268978	9.720736244	9.575268348	9.070969807	7.923144492	9.266097077	6.322778878	8.775408019	9.29123455	8.615143434	9.060417979	9.055725109	9.273806387	9.111736449	8.768345024	9.792425298	6.323417584	8.598132226	9.234893119	8.869702868	9.299626159	9.917417819	10.23367061	6.283910558	9.171624637
UBD	7.578769395	8.349507875	7.639021056	7.321021564	7.512711717	8.346289069	9.904882119	7.202125056	10.80929001	9.436139711	11.12556741	11.63554537	11.72881055	11.22462958	11.16559125	10.07877208	10.73632571	10.86650982	11.0602595	7.854155779	12.14602727	10.2900338	9.625592055	11.1552844	8.813996295	11.9718321	11.69236118	11.68884033	9.223312605	11.10280881	7.414789591	10.06634282	10.13717005	10.41213014	10.2968367	11.65857836	10.25100819	10.70079949	11.54673095	10.71536689	7.467109473	8.940210822	9.411054422	11.49958636	10.72054014	10.58659337	10.95960871	7.609785697	10.32917568
MBD3L5	10.01370185	9.95472936	8.332416175	8.769770707	8.614369119	10.22457972	7.92142083	8.950876002	7.722248704	6.368219264	7.482460394	6.611889916	6.417267228	6.306822943	6.401728853	6.317970455	6.536221257	6.621518133	6.321522776	9.108320746	6.569352151	6.374336115	6.530403593	6.349278496	6.49254715	6.47435809	6.398402564	6.494225602	6.62543231	6.449989548	9.863053382	6.344435174	6.603303282	7.727115719	6.47273902	6.336222846	6.490550462	6.536160221	6.326650305	6.32132596	8.014423785	8.76091736	6.345926293	6.658848952	6.454365344	7.79189104	6.376919751	8.097537469	6.454769954
FRG2C	10.77118536	10.7005827	10.34501999	9.931367518	9.402325706	10.3437731	7.864184381	10.57738975	8.102026804	6.806273155	8.149541224	6.461148151	6.475592178	6.731000568	6.382272212	6.884320195	6.415662322	6.800317285	6.46947362	9.42440228	6.368372252	6.434026382	6.581825215	6.518538454	7.174061353	6.818149754	6.513343635	6.439406432	9.174615852	6.617587664	10.37024523	6.41427628	6.886388836	8.405349934	8.819969119	6.471523063	6.477386351	6.48632631	6.52109506	6.843189641	10.00944511	8.555139097	6.328678733	6.713832842	6.407631871	6.739053022	6.718730672	10.51288834	6.522349971
RPL19	8.260114	8.379460176	7.632143243	7.908016857	7.227853402	8.6692299	9.628484758	7.899301247	9.973448221	10.67499566	10.42726027	11.15858725	11.72546956	10.52402745	10.76230392	10.13751276	11.03722555	10.76956883	10.84081341	8.804835171	11.64675387	10.47623747	11.04555502	10.94290567	9.68563095	11.00939732	11.30219254	10.80537146	10.64625754	10.57021127	7.750730697	10.49147187	10.70063211	9.988202502	10.47799989	10.82111147	10.66324181	10.84550962	10.68817621	10.77747108	7.587014081	10.10584076	10.40099148	10.18398922	10.95143718	10.30760101	11.21948328	7.530622342	10.28380702
CBS	8.922982215	8.861863344	8.078611001	8.774206947	8.76808397	8.943680848	7.730291006	8.125650672	10.81322077	12.41292707	10.22664591	12.49543357	10.95837564	12.44521933	12.87581614	13.00302548	12.39033427	10.18468976	11.34062152	10.11374609	12.11638124	12.79682123	12.72439075	10.64079391	10.83180419	12.26895522	11.94505702	11.78508541	10.12747806	11.88811319	7.584382588	12.59266781	12.4331532	12.49141872	10.74869157	11.59304248	9.561256754	10.9910497	12.19857526	12.78927557	8.514450771	11.38613347	12.56487648	12.34214483	10.72896386	9.624029712	10.29160095	6.54422645	11.9037641
C21ORF54	10.30281129	10.46698592	9.538702953	9.532554233	9.432922473	9.821710227	7.740872381	9.600755915	8.60410004	6.369931729	7.870128148	6.400097279	6.491423633	6.357725405	6.538523516	6.662849174	6.371931836	7.054942948	6.657668578	8.783467205	6.405704763	6.539695113	6.559047908	7.262222649	7.42652231	6.413755651	6.510530732	6.491093349	7.171369753	6.581338847	9.997334538	6.388088646	6.444719938	7.678861244	6.460310258	6.392575087	6.455321524	6.783860423	6.463427661	6.446645654	10.22038326	6.835742911	6.70280484	6.799976825	6.831061007	8.455562597	6.537316556	8.622264909	6.495996662
HRNBP3	10.28164049	10.35156036	10.31488396	10.15634037	10.48188408	10.30891803	7.622338258	10.48044554	8.979283757	6.51104265	8.555918039	6.322313396	6.357510441	6.426844504	6.361073803	6.394862335	6.369588735	6.35707926	6.626449044	9.342480877	6.412040335	6.420423797	6.370287704	6.40488434	9.72420729	6.501321035	6.330733395	6.341758372	6.713672956	6.329338934	10.03951888	6.358742975	6.368916803	8.2521603	6.414182948	6.499223019	6.396992281	8.745202609	6.526486269	6.348784867	10.58794626	6.42953351	6.397637965	6.480418656	6.640190462	6.944102088	6.410160733	9.223586652	6.408967591
ATP5G1	6.544335798	6.666065628	6.768437705	6.631537198	6.66100072	6.751503489	10.78649997	6.655090803	9.041437778	9.977584154	10.18038454	9.50900317	8.983228216	10.2999416	10.23949568	10.47405657	8.934743134	9.346644624	9.851773807	6.613711845	9.372164615	10.58136742	10.18612013	9.505864623	7.764113656	10.01644775	9.031859555	9.601635948	8.145394788	9.25559543	6.601815748	10.08677551	10.01621247	10.33542757	7.628746279	9.469046308	8.045464927	8.697698479	10.28915829	10.14429878	6.519133552	9.14318671	9.165155663	10.26739346	8.369957149	7.756784751	7.782730018	7.040299054	9.679279275
GHSR	8.497221263	8.161175381	8.947480426	8.36014114	9.143086769	8.165125703	7.567641049	9.898154443	8.632366857	6.368219264	7.442318971	7.200437812	6.564374679	6.355209062	6.315401022	6.518130442	6.617093144	6.751737758	6.46012956	8.540632858	6.680090506	6.316105974	6.56524743	6.49685474	8.266459762	6.311091977	6.713079116	6.772064976	6.395773785	6.408093393	9.332505227	6.443042851	6.372727813	7.605480266	7.81982444	6.5376512	7.065821852	6.442339657	6.446587911	6.480774139	8.563872262	8.087947627	6.475606382	6.448127752	6.407631871	6.669681535	6.684301758	9.173373329	6.585925288
TREML1	8.867448181	9.193131826	9.197498542	8.808648456	9.881246222	8.735615639	7.404515206	9.71850478	9.663187642	6.492302021	7.151635654	7.37844837	6.932022463	6.784522043	6.491424016	6.65103551	7.012503257	6.50684012	6.377335421	10.11374609	6.930882845	6.66832289	6.512719822	6.491953742	6.527923759	6.356117651	6.872229813	6.514146572	9.156679185	6.312447734	9.220581733	7.063019648	6.682608662	8.392058669	6.405385711	6.657159704	7.537778591	6.391847092	6.484112466	6.531728306	9.093833766	9.145911246	6.523039443	6.740518665	6.862879574	8.882637758	7.58559595	9.634758492	6.65881061
FLJ40113	11.77097182	11.75150166	11.53833955	11.21741312	11.79727268	12.14645432	9.556902809	11.82211665	10.63006328	7.289675387	10.03232207	8.182521678	9.586252687	7.483833766	8.120440787	7.957421202	8.518026536	8.385924025	7.868779096	11.09143525	9.514633358	7.705631299	8.29700788	8.696717153	9.38937071	8.566240242	8.911069434	8.552027868	9.121762084	8.69163072	11.85487927	7.377147355	8.054845567	9.66409048	7.53686365	8.195917155	9.098312898	9.128333199	9.129731296	7.957848496	11.86094381	10.56913154	8.710247578	7.897422817	9.138547607	8.848483157	8.248489009	11.37492794	7.864537537
C1S	7.574946529	7.498491082	7.235910216	7.321021564	7.122800288	7.272532139	9.193788051	7.58362921	9.010351053	11.16123068	10.24176947	10.76198305	9.414862504	11.46693235	11.41947361	11.91518902	10.38216669	8.966324094	10.60211753	8.085671685	10.44925087	10.81976229	11.19208499	9.883849018	10.47769313	11.20823734	9.96917578	10.36106246	8.759209689	10.59987997	7.524047665	11.11135231	10.13103545	10.64279494	10.09346033	10.73381795	10.33446732	9.493151088	11.00706068	11.03007276	7.486264858	10.4396102	11.18938971	10.46776427	10.25561057	10.17939394	9.38407393	8.170837835	11.00985475
ACTR1A	6.502239233	6.540294529	6.612661732	6.33567107	6.471919413	6.757019342	9.487973131	6.511973235	8.416618101	9.022088192	9.103933637	9.384175236	8.693544755	9.05900372	9.07959594	8.919035836	8.911353583	7.760149895	8.688116648	6.666754638	8.803606271	8.838393388	8.977867355	9.020863407	7.603706839	9.271961346	9.517196494	9.439683589	8.122934871	9.286924423	6.720926953	9.35698191	9.094807886	9.530301765	7.628746279	9.816946448	8.029567611	7.726065895	8.871979262	9.272903498	6.511221764	9.740076874	9.392141839	9.394847671	8.469437496	8.019848432	7.821669227	6.594928405	9.186937297
IL32	7.030309595	7.155443917	7.116933355	6.877309439	7.133545661	6.973562431	9.098130535	6.603456806	10.05170571	10.11645837	10.51376799	10.64413347	10.55554595	11.02264769	10.66505312	10.57948688	11.16253383	9.703512524	9.730525479	7.051532986	10.98157123	10.02208848	9.80018117	11.22895842	9.410869483	10.74830012	10.52448554	10.09261551	9.349906364	10.21009582	6.806829718	10.66358975	9.96268609	10.34334276	8.971159756	10.03751726	9.838316147	10.10523363	11.16852465	10.73242257	6.59568524	8.187756135	8.811492381	10.31003304	10.46015263	9.576683295	9.240527012	6.487302382	10.30996306
GP6	9.838453029	9.863191887	9.736823266	8.47484615	9.35574802	9.376701353	7.752803532	9.61267255	9.638673293	6.634144269	7.409067475	6.982400736	6.639643377	6.957450961	6.459639435	6.579727425	6.700327268	7.026870341	6.818738403	9.813356753	6.349946197	6.622786041	6.693902501	6.883786729	6.369874224	6.836275916	6.796428567	6.507826754	7.425166283	6.771237947	9.406836981	6.865734791	6.330540226	8.635076892	6.744780848	6.516304324	7.012381913	6.611868016	6.361030013	6.472566752	9.045717521	8.72443175	6.637622212	6.341146599	6.519706136	6.554823952	6.646997697	9.167044661	6.422757773
CST2	9.503034183	9.178885218	9.685812108	8.426820061	9.56515541	9.414203	7.772381489	9.493027309	8.90602391	6.298909638	7.99173362	7.261124822	6.803497404	7.097787682	6.44721053	6.480961158	7.190119252	6.651034981	6.435917457	8.815341133	6.908300883	6.336552184	6.375724677	7.15623536	6.477172854	6.651667792	7.919743073	7.518809927	8.182817595	6.278242832	9.114380136	6.717181941	6.993642915	8.031085606	7.596042601	7.280798254	7.173064658	6.382128264	6.330366149	6.60784371	8.942796755	7.26675545	6.597541056	7.587557455	6.368558598	7.714386261	6.350730271	9.920765955	7.022043486
SNORA8	6.369978069	6.530925448	6.493231453	6.618937268	6.549228307	6.595888026	7.93971892	6.344708615	8.279815397	9.290660538	8.76472386	9.594166198	9.621755539	9.94643566	9.696098334	8.934390893	9.873674016	8.337257026	8.932016191	7.00958178	8.806730528	9.181398443	9.361853664	9.683751111	6.497751053	10.18601305	9.736861977	9.489218234	8.412821144	9.115221998	6.36586085	9.293633903	8.737824198	8.738699993	8.046060607	9.906541758	8.195920752	9.390016715	9.947165284	10.33247906	6.451359053	9.642300291	9.895674641	9.027752317	8.749503099	9.635716691	7.79677854	6.622250932	9.128651639
CDH10	9.169389007	9.221765291	9.154163546	9.461775649	8.531393384	9.029677673	7.515764759	9.097330264	8.873682448	6.69200268	7.22057685	6.313680418	7.02949035	6.437678295	6.414526994	6.484063785	6.522261589	6.957484718	6.401169318	9.626425946	6.815926688	6.429710743	6.406859217	6.398998421	6.924945409	6.734239653	6.627478223	6.564705419	7.010599009	6.491319316	9.011046206	6.529373969	6.414266086	7.291913853	6.72417567	6.741907564	7.448578314	6.433394908	6.550928091	6.39205934	9.519530038	7.489045054	6.519217232	6.336718977	6.503680828	6.488677256	6.857977181	7.989683586	6.412611282
CENPB	6.637859729	6.732139278	6.871929868	6.508723118	6.748765116	6.77379752	9.698025677	6.858137648	8.688868512	9.255344485	9.951936748	9.410654473	9.60411676	9.253839952	9.452710648	9.705055501	9.245148903	8.399292734	9.903345938	6.895148876	9.417921064	9.735966098	9.736608082	9.457556707	7.785535561	9.752570705	9.358130476	9.601635948	8.00397874	9.792285372	6.814697945	9.781185451	10.00960129	10.08112512	8.412181764	9.398025275	8.756439656	8.728604514	9.721592222	9.617616858	6.399497125	9.910255164	9.723396101	10.04372106	8.727182762	8.346326756	8.556098251	7.331420652	9.7357179
C2ORF14	9.447350209	9.41744435	10.3838549	10.31793243	9.536530309	8.995747487	7.711885787	8.449204707	8.618198581	6.893117553	8.273669882	6.839527447	6.719410625	6.840165402	6.777898772	7.298633676	6.634594386	7.64541473	7.403325597	9.14535141	6.638947808	6.819467501	7.100890683	7.540476786	8.43241528	6.800308312	7.056255148	6.735564754	7.599521242	7.209433125	9.682345736	7.095709081	6.876178199	8.083334989	7.357975165	6.876442423	7.636803223	6.976715682	6.882273033	6.826219935	10.3765098	7.690826862	6.84824701	7.436520425	6.908462223	7.256988333	7.298291401	10.1085012	7.908601423
KRTAP10-11	9.277574446	9.167519212	9.689266552	9.317476228	10.36231156	10.08110444	7.837908041	10.29414877	10.14580412	6.524675659	8.038686753	7.48510026	6.571036453	6.338768557	6.498909717	6.474724862	6.382181628	6.39425541	6.354088289	8.137032784	6.871778174	6.427440822	6.480233234	6.445328495	8.868709484	6.676859546	6.713079116	6.479603198	6.461502526	6.518523915	8.634156017	6.946193585	6.477969692	8.97778961	9.365626118	6.477961192	7.448578314	6.805062755	6.342466131	6.484516503	8.846895973	8.808683841	6.58921046	6.667489373	6.407631871	6.863529189	6.374225093	11.01538381	6.517861952
ILVBL	7.925530353	8.089491575	8.297503919	8.111661143	8.44099119	8.097560887	11.18656565	7.926256019	9.196464057	11.41068315	10.69553522	10.49480012	10.2222722	11.49719324	10.947528	11.12473332	11.0776359	9.412406365	11.04981798	8.848713508	10.40876074	10.89148081	10.78645484	10.52196813	7.578385103	10.39046949	10.51108645	10.79020359	9.103555868	10.37195306	8.152344964	10.55390424	10.89397523	10.55649715	9.144044694	10.81140344	9.586142159	9.292353447	10.77621483	10.83291836	8.306432646	9.847878255	11.20779246	10.8133762	10.17254051	9.183538296	9.012074077	8.672032651	10.6968506
C2ORF29	6.821028231	6.999053363	6.692093263	6.700236277	6.975643009	6.950382789	9.628484758	6.816179122	8.150834859	9.241192404	9.885799628	9.567936213	9.081276294	9.153552547	9.461816988	9.472897615	8.589388058	8.399292734	9.822374223	6.784255953	9.169465727	9.432932941	9.379493655	9.207561686	7.777054223	9.469082852	9.456835213	9.546000457	8.506297139	8.996823388	7.097444402	9.680519674	9.084669855	9.613915662	7.841981156	9.698283906	8.242306514	8.419712587	9.702977802	9.60877806	7.08774313	8.744622817	9.715267401	9.679721782	8.495539985	8.302175548	8.109000866	7.040299054	9.34433933
POM121L4P	10.70655776	10.71003397	9.611395457	10.06786989	9.869019413	10.72480616	7.955477398	10.56396144	8.948113723	6.347306299	7.907882497	7.207286679	6.698016952	6.693146945	6.393825652	6.480961158	7.06297244	6.50684012	6.587917044	8.931050286	6.488682134	6.418097384	6.568430497	7.053763627	8.506280816	6.701870125	7.114729841	6.921095233	7.154321326	7.479218315	10.78831824	6.897307658	7.082118472	8.543377484	6.822321579	6.793851156	8.113287395	6.391847092	6.63151462	6.686826203	10.43063289	10.33907769	6.363569847	6.663079985	6.404292229	6.669681535	6.731432114	10.18188103	6.600831113
KRTAP3-2	10.45738016	10.65256608	10.65947456	9.469344075	10.32628091	10.81437151	8.266014587	10.36746653	9.695656949	6.442383959	8.135625143	6.70502104	6.516783444	6.471903324	6.273372182	6.537264821	6.610074691	6.367512051	6.354088289	9.056042215	6.418694941	6.359906178	6.585313256	6.398998421	6.91696319	7.001504399	6.497390838	6.340463532	6.490917976	6.32449053	10.68508528	6.386088406	6.382898945	8.899076841	6.658075079	6.465171599	8.199014668	6.385361477	6.433738367	6.389203509	10.44371777	7.504734375	6.408751804	6.613038346	6.382186632	6.912800066	6.308230751	10.59895605	6.419558013
EPAS1	8.073350561	8.199092129	7.368989191	7.307701031	7.999457212	7.787089139	8.691725215	9.296213658	7.571008066	10.57350315	9.846390438	10.66101972	9.227409303	10.54421596	10.54986437	9.960463669	10.25604661	8.921077408	9.743115237	8.397170849	10.18789702	10.33355646	10.17501384	10.31843808	9.240308586	9.543536723	9.40900834	9.775521141	6.742581753	9.495610731	8.155690645	9.921429505	9.104853656	9.329066858	8.964311826	10.21237895	8.700155441	8.694185456	10.0888603	9.6351363	8.379956844	9.137717285	9.572842904	10.26117851	8.657255625	8.349297992	8.469881367	6.349551636	10.08081348
VENTXP7	9.626594524	9.741883514	9.618645336	9.443874916	9.893394288	9.950677904	7.542906618	9.600755915	9.051814034	6.392436689	7.92842189	6.506846157	6.603103615	6.545470739	6.498909717	6.443227476	6.587831847	7.181239752	6.352683429	8.905128075	6.405704763	6.573939794	6.54563684	6.36076804	6.575598115	6.314896188	6.398402564	6.780225238	6.423104215	6.446005623	8.930864574	6.515671889	6.564272753	7.955126836	6.601592901	6.504060386	7.252630621	7.986552771	6.568419566	6.397666474	9.565085186	8.014085398	6.314668856	6.300227038	6.634989298	6.457844549	6.571067594	10.20203958	6.396326006
C20ORF20	7.605042316	7.562601738	7.190929511	6.98796976	7.610808733	7.527230473	10.19947645	7.371646402	9.206629856	10.01042017	10.32974096	10.79971969	10.11112649	10.43135743	9.878812306	10.07877208	10.24148859	9.326476336	10.87044875	7.517067273	10.57767364	10.63295372	10.07697799	10.16410114	6.797047214	10.70658979	10.6799962	10.68821613	9.450940685	10.01705427	6.343426078	10.12192335	10.3962082	10.33542757	9.052318989	10.99996184	9.496854429	9.568028887	10.61868301	10.539467	7.163555246	10.51439584	10.08345076	10.06574471	9.805918278	9.054353638	9.130539329	7.434497148	10.05667258
OR10G8	10.50978549	10.444773	10.65202922	9.541936835	10.79021746	10.42252983	8.368857625	10.93290398	9.505141732	6.332644471	8.468828251	6.308274454	6.977242202	6.604227533	6.338614496	6.33513641	6.468835367	6.912334946	6.490600515	10.02626567	6.340605007	6.353946429	6.402058553	6.326070219	6.363479682	6.372140915	7.031882001	6.374244022	6.365777016	6.379480455	10.8292846	6.378134101	6.796185473	8.487575886	6.775040243	6.335156447	7.789353965	6.442339657	6.544783454	6.78112518	10.2746955	8.799958842	6.625376428	6.524955821	6.346925009	6.395088832	6.361503304	10.1085012	6.349277429
TMEM175	6.379936325	6.544019844	6.356005923	6.434462244	6.323349845	6.62095202	8.776854428	6.335017691	7.242184935	8.830839396	8.924766211	9.090670489	8.228948274	8.666438034	9.070053614	8.718957765	9.257258161	8.56468115	8.732755193	6.354659657	8.781257215	9.514862499	9.163311103	8.849130044	6.382096587	9.248045079	8.601441109	8.963909541	7.448416086	9.234431919	6.339271285	9.065558861	8.87511435	9.523751234	6.628660458	9.006803095	8.14673342	7.569295846	9.405978046	8.992265084	6.327863457	8.440563846	8.594444387	9.103607586	7.478691182	6.50448268	6.677301436	7.35053088	8.86919988
HPCA	8.636621369	9.113863093	9.80542298	8.495858196	9.324319187	9.96586614	8.302632007	9.076932465	8.10677949	6.428091852	8.038686753	6.398150627	7.275154892	6.604227533	6.872221156	6.579727425	6.415662322	6.713298168	6.594659845	8.921697543	6.776323832	6.517592751	6.393206696	6.720733516	7.624699063	6.34518412	6.872229813	6.413811798	6.81493371	6.438755384	9.557513544	6.37206599	6.845576626	8.008218016	6.925127219	6.801765599	7.374939283	6.48632631	6.862196327	6.348784867	10.1035999	6.375176123	6.72071504	6.698369235	6.552834824	7.129577796	6.927279499	8.948272141	6.408967591
PSMB11	9.539135457	9.556348606	9.459763358	7.512335305	9.941202353	9.438500603	7.802050593	10.16116697	9.372189944	6.360019798	8.130995951	6.359929439	6.392722504	6.372361399	6.480219876	6.78205141	6.340580296	6.386706256	6.403451477	9.14535141	6.361402261	6.464545288	6.409300706	6.771829637	8.808487003	6.696401629	6.896916478	6.348532775	6.461502526	6.779895416	9.282831655	6.399027716	6.658511508	8.256474579	8.461050144	6.32372556	7.083658184	6.428771227	6.342466131	6.719058771	8.922992766	8.211029171	6.342477751	6.744025929	6.595924596	6.437159958	6.476092336	8.977103267	6.705646985
SLC35F3	10.27087795	10.51030422	10.44844628	10.08224347	11.00054582	10.80565166	8.259955473	10.2070614	8.618198581	6.586949095	8.780921541	6.744477432	6.31494058	6.961199984	6.338614496	6.382357635	6.950615803	6.669909699	6.413507011	10.16101817	6.876688856	6.374336115	6.738249364	6.596557911	6.386649374	6.741386733	7.072574109	6.722592029	6.561241861	7.812288757	10.91542771	6.380139849	6.3331145	8.171898873	6.648485087	7.321174514	6.455321524	7.461580845	6.568419566	6.347007375	10.79645602	8.192959937	6.301997638	7.404750926	6.493240858	6.60519712	6.571067594	8.930344537	6.328655971
SHMT2	7.00346991	7.17456541	6.981024546	7.321021564	7.340088389	7.122253581	9.849201589	6.8482785	8.927175836	9.960992974	10.08338831	10.71576681	9.502946549	10.47568805	10.26946711	9.925337763	9.936669483	8.49284271	9.625412109	7.890870509	9.98725939	10.10449231	9.959874533	9.617549595	9.626578583	10.89106636	9.216609043	9.414642846	8.75257012	9.424373165	6.955495463	10.15631015	9.879816913	10.21788894	9.232231078	9.704688213	8.821110495	8.624896095	10.30914392	10.15121685	7.040544012	8.561325595	9.947922672	9.919718889	9.348292734	9.156993347	9.096895948	6.730484135	9.395404173
HARS	6.759878118	6.847125455	7.258255922	7.321021564	7.258638297	7.272532139	9.836191118	6.975226256	9.315553568	9.436139711	9.697430468	9.750622112	9.78733224	9.297206909	9.233843403	9.829242231	9.594059265	8.609746833	9.576601108	7.622625659	9.164326457	9.63075899	9.655852383	9.468335364	7.992571483	10.06540823	9.618013001	9.251961954	8.824658514	9.83973674	7.115384404	9.981988599	9.343456659	10.26138891	8.281346863	9.626547473	9.320023959	8.324004573	9.889121137	9.626402615	7.040544012	10.19667724	10.13100668	9.951814597	9.270049868	7.723176218	8.109000866	7.025226048	9.800710156
SLC26A8	8.824675186	9.335273449	8.837068721	8.791654271	9.141446823	9.184718988	7.449409712	9.832199445	8.702714977	6.508488068	7.775544022	6.784545718	6.529929408	6.492148799	6.604577595	6.62305939	6.603013718	6.820797415	6.613848906	8.64207128	6.573354168	6.597385247	6.440008804	6.842162485	7.120674766	6.566027138	6.806793736	6.892668187	6.946209644	6.420543596	9.167089874	6.509899653	6.80970069	7.927168916	6.393259948	6.801765599	6.382480995	7.137782278	6.664407862	6.503019251	8.549054898	9.395539349	6.434527303	6.564082999	6.316892088	7.134870534	7.921459295	9.499308106	6.753084008
NR1H3	7.343884555	7.468615842	7.258255922	7.196363113	7.368663548	7.404956758	9.921786177	7.0400426	9.256863183	10.491802	10.65904724	10.34781126	9.937668565	10.29150083	10.43786254	10.54490664	10.35481558	9.054523575	10.50466195	7.669364792	9.952035912	10.3946189	10.48535428	9.752973598	9.606604467	10.57872839	10.57729561	9.963461239	9.127807375	9.872802792	7.379904199	10.40662107	10.60957372	10.27409648	8.53734906	10.52269745	10.29323053	10.0960026	10.20638245	10.29973262	7.381045556	10.11849364	10.49470199	9.86161633	10.16091422	8.181611969	9.648704058	7.506386285	10.45510745
PGA5	11.1963237	11.15571398	10.8831378	10.44971066	10.66838922	11.1859491	9.012644402	11.10358119	10.68036684	6.893117553	8.809658594	6.769645243	6.422586094	6.886442035	7.13234937	6.814386722	6.721963397	6.498716782	7.36292953	10.66269829	6.76286444	6.825591513	6.93038151	6.437702687	9.177967486	6.447665842	6.388527107	6.810434502	6.427435358	6.404931928	11.21324012	7.187115981	6.804185738	9.176986976	6.525653343	6.588232953	8.016648801	6.61955907	7.357872144	6.306642376	10.87362399	9.528401084	7.090256092	7.148229571	6.262412157	8.529026814	6.332267604	10.4305774	6.393652222
TM9SF2	6.637859729	6.718849287	6.543004396	6.618937268	6.501634681	6.964790522	9.600109172	6.70219204	8.548975913	10.25583287	9.4038661	9.121241356	9.53125848	9.723660949	9.94047806	8.958006885	9.480678045	8.969482387	9.533161313	7.018894179	9.907354563	9.942891808	8.868925531	9.26922843	8.408309241	9.528944652	9.811896018	9.286818004	8.556416535	9.180723229	6.829200263	9.530476825	10.32462296	9.401735865	8.181493318	9.924059746	9.007601953	8.960483133	9.048665158	9.536022865	6.730090602	9.73144308	9.439052037	9.773884587	8.866817097	8.84645359	8.841724692	6.773805971	9.477495648
OR2A1	10.5921077	10.41068502	10.24085296	10.3307375	10.03309851	10.62988789	8.000891673	10.07460804	8.590110061	6.825836368	8.363747388	7.155940556	6.910525147	6.821776275	6.971361688	7.011930256	6.957974749	7.358424189	6.616937983	9.828868948	7.088519679	6.933619099	6.552663045	7.115816375	8.768730907	6.923119933	6.888408603	6.929214563	6.406383773	7.687606072	10.62146046	6.515671889	7.60924215	8.288101307	6.609807472	6.836553515	7.840592018	7.846825869	6.870578368	7.057546304	9.073112185	8.339851496	6.948135372	6.816789638	6.563981929	6.482443209	6.434836223	9.868595597	7.040515185
ATP8A2	9.109501409	9.650561828	9.659653896	8.704602783	9.72924352	9.804557908	7.767573215	10.34352921	9.630470241	6.679021171	7.886596699	6.92372647	6.652290049	6.844954527	6.697786418	6.849295963	6.813124582	6.59285642	6.851639527	9.398082882	6.759391093	6.885317311	6.640573687	6.834408198	6.685148153	7.033971894	6.896916478	6.828008318	7.317259414	7.185100578	9.539145271	6.53558837	6.596598147	8.153711647	7.932462577	7.097819185	7.459643974	6.811978908	6.987783326	6.838530643	8.916339054	7.154957825	7.001860855	7.047596307	6.691579479	7.193565258	6.622817552	8.54173588	7.024367895
FLOT2	9.25658589	9.539927733	10.07432593	9.200366328	9.72924352	10.80565166	12.61013752	9.117702874	11.59868773	12.03801687	11.89714177	12.43623438	12.42650516	12.24844162	11.59174954	12.40740863	11.83929794	10.73800381	12.38318742	10.13761787	12.12962229	12.29045397	11.72081581	12.08334309	10.65658358	12.12037785	12.47427913	12.67919927	10.74520945	12.16701504	8.877827048	11.93275198	12.4742307	12.11790247	11.11539592	12.65898577	11.13455634	11.1325972	12.0230953	12.0896437	9.601801312	12.4592703	12.13838263	12.26921837	11.74943614	11.09006031	11.38431051	9.378947418	12.08410176
TIMP4	9.913928696	10.32698957	10.07432593	9.099189845	9.448062916	9.887936817	8.024410383	8.894521405	8.618198581	7.231250485	7.636901238	6.791327709	6.688758783	6.830867369	6.780434829	6.828086792	7.039779454	6.59285642	6.818738403	9.42440228	6.869281093	6.800947894	6.711631223	6.753809438	6.386649374	6.382129449	6.846566161	6.426977108	6.588347552	6.665632812	8.52089436	6.55133375	7.387421109	8.033365577	6.540926469	6.724120275	7.285888071	7.992832679	6.526486269	6.417780089	8.89953789	8.97807988	6.8552024	6.778715277	6.536253276	6.769077226	6.902378643	8.930344537	6.595890352
MAOA	6.889871712	6.979095431	6.52806245	6.977042687	6.729903666	6.856317847	10.58123431	6.728051541	7.357989683	10.43926622	9.432946943	9.789130222	9.848987952	10.7752992	10.51653813	10.38736396	8.984596536	7.329238859	9.618555069	7.814046934	9.120455541	10.65859126	10.12391691	9.62551046	6.471584723	10.36239943	8.856459643	9.577937425	7.562418621	7.897698951	6.711754479	10.78835719	9.343456659	9.982866494	6.356727564	10.47985718	7.959870428	7.868896414	9.889121137	10.79420462	7.178272162	8.919310699	10.52150581	10.02883484	7.656233176	7.91382311	7.693461174	6.403585515	9.012481765
RAB40C	6.992909216	6.979095431	6.994861072	7.399733075	6.910243951	6.810139232	9.006500136	6.985706243	8.535534927	9.120718258	9.227965031	9.098344304	8.823331472	9.122031744	8.701995959	9.459470006	9.040304467	7.648460943	9.590743954	6.676526474	8.450193865	9.411627515	9.181714888	8.940381526	6.510183259	9.648366244	9.031859555	9.225591075	7.952862514	8.965100118	6.90391377	9.494184028	9.01076425	9.62023844	8.002513592	9.201794927	8.527259432	8.366022784	9.740002567	9.367923415	6.807868755	9.567212471	9.555517278	9.330658566	8.359969806	7.748625346	7.689087148	7.120080064	9.24563369
ACACB	7.139111856	7.14942514	6.685004874	6.56357737	6.954577749	7.886222605	10.41941914	7.135726727	8.37093741	11.42461108	10.78447664	9.718292331	10.08422311	10.90714953	10.8157808	10.9889808	10.90125936	9.745598402	10.69260618	7.840736607	11.29066556	11.56011253	10.42255152	10.46542735	9.311445759	10.83861532	10.58164553	9.989957799	8.378612287	9.512657991	7.07949289	10.41897997	12.08902009	10.68190333	9.916025029	10.43699115	9.586142159	10.53100166	11.13239078	11.02490804	6.612060315	9.871616427	10.6159241	10.84057652	10.22321591	8.000613596	9.598392956	6.558358583	10.63921507
NT5C	6.998136999	7.167993819	6.871929868	7.410981019	7.895863669	7.422022987	9.980091751	7.785565347	9.176032449	10.22197246	10.43404371	10.44680591	10.63222235	9.894825535	9.726696722	10.58711215	10.17435288	9.517992086	10.09534768	8.461836717	9.483245001	9.284322774	10.30237462	10.19732926	8.364235386	10.19620116	10.45655626	10.49035126	9.493525372	10.69078756	6.967371289	10.07147499	10.20866769	10.29905998	9.333977921	10.09209772	9.713982966	9.583890483	10.13386646	10.25325829	7.233042439	10.00539962	10.06962392	10.09455422	10.40007176	9.174241716	9.735604328	8.183836225	9.86095674
OR1J1	9.428318051	9.832097135	9.638399206	8.624780923	9.04267614	9.37890168	7.569798543	8.758922051	8.590110061	6.366521918	8.001210366	6.350015279	6.500403135	6.492148799	6.398858743	6.644329148	6.379521839	6.651034981	6.463175307	9.389245284	6.484766818	6.504905819	6.693902501	6.513236853	9.100637207	6.536267541	6.388527107	6.488095519	7.196661261	6.540970601	9.500256079	6.620203803	6.4554568	8.074266589	6.478446675	6.396144836	7.493030081	6.960285591	6.429589832	6.468486849	9.315475225	7.423392678	6.447787637	6.690092166	6.52509537	6.452318674	6.398923434	9.073039289	6.590934378
PSMA5	6.303020149	6.322590866	6.328697784	6.415022842	6.470266849	6.355352232	9.43715084	6.3094295	8.420858747	8.987040155	8.73316784	9.998629516	9.353862981	8.733557828	9.137170267	8.930572053	8.693163281	8.399292734	8.804080225	6.296877623	9.184848531	8.847816146	8.900510036	8.54486661	8.497902073	9.469082852	9.104063043	9.56998876	8.576336677	8.898344824	6.33537878	8.575898834	9.182303391	8.97778961	8.14825153	9.362163591	8.067341767	8.704678125	9.055817864	9.014757881	6.381515184	7.700934801	9.061425188	8.807875733	8.72869526	6.427777508	7.9838312	6.401060965	8.363357149
DNAJB2	7.922084398	7.909881033	7.64588303	7.464592308	7.566755431	7.85331238	10.33756825	8.822709195	8.166056203	10.00497977	10.1959583	9.920601875	9.723262599	9.197576683	9.864855345	10.17363071	9.594059265	9.624734938	10.13542926	7.492639912	9.98725939	9.61183442	10.19163931	10.34604737	6.756453991	9.972010667	9.546433297	10.08635309	8.656209272	8.91977136	8.537226953	9.737923074	9.246671877	9.336539783	6.714036782	9.559242994	9.01305892	9.724196885	10.12644209	9.831538824	7.427220655	8.425106908	9.715267401	9.764775527	9.159154125	8.823985378	8.799719082	7.00855552	10.15021399
DKFZP451A211	9.447350209	9.632840147	9.711532229	10.63721745	8.89200008	8.393371949	6.976639873	8.462856539	8.198909287	6.383400607	7.482460394	6.99961376	6.639643377	6.737807431	6.692428734	6.412353517	7.114086931	6.362348246	6.379112582	8.567484922	6.368372252	6.36144171	6.592377395	6.596557911	7.229137413	6.651667792	6.41030327	6.570230512	7.154321326	6.581338847	9.231576699	6.635487456	6.318366837	7.152928197	6.744780848	6.759834614	6.356810262	6.942062911	6.925664005	6.381375245	9.720825736	8.3011132	6.405571453	6.760942277	6.346925009	6.327576606	6.481803652	8.939328603	6.929891656
ZNF488	10.37344752	10.3393461	10.32502938	9.218844497	10.02187958	10.600327	8.012751992	8.077261522	8.840282079	6.522445238	7.763229842	6.72103162	6.450267162	6.576839445	6.386956884	6.804541343	6.805917966	6.498716782	6.587917044	9.569336631	6.418694941	6.524806493	6.623624192	6.590585329	6.374562259	6.357877353	6.398402564	6.447736305	8.848949462	6.550080046	9.273671417	6.794883503	6.782897422	7.678861244	6.744780848	6.741907564	8.09501018	6.367474179	6.820141625	6.372432768	9.318700821	6.358620822	6.370200113	6.501447215	6.401041233	6.335657203	7.252445102	9.743429728	6.408967591
ARD1A	7.378860054	7.300983193	7.578944596	7.795477932	7.390889163	7.631353237	9.774655894	8.316282177	7.860729477	9.904868576	9.674532881	9.067533845	9.312354245	9.210118808	9.829518811	10.11642842	9.808178437	8.49866463	9.863379589	7.472869707	9.417921064	9.268721809	9.648334278	9.383476862	8.534928989	9.771381611	9.021655503	9.278135266	8.915293233	8.830915321	7.214424746	9.090700842	9.2009707	8.742417996	8.199998552	9.524886482	9.018494109	8.855958264	9.914215317	9.488511578	7.883329952	8.612277544	9.274965295	9.764775527	8.51962456	6.563760133	8.15655457	6.396291173	10.18697506
KRTAP1-3	8.65527507	8.623580684	8.815753512	8.583848862	8.858366958	9.337291931	7.410127091	9.775913817	7.873847912	6.442383959	7.744743667	6.412340236	6.39067247	6.390068205	6.583539435	6.647759446	6.737427871	6.60180126	6.528313318	7.112534936	6.46873765	6.337662544	6.393206696	6.425779183	6.852350135	6.424552079	6.352836528	6.328621707	6.670889541	6.726961867	8.987869978	6.331235406	6.424940844	7.586308241	8.157216368	6.313729865	7.074793648	6.332343288	6.382416749	6.379055293	8.549054898	9.183346056	6.447787637	6.390387481	6.705798695	6.790004864	6.600849443	9.552446118	6.349277429
FAM86C	10.60004451	10.83737213	10.6063627	9.734626005	10.6977273	11.03147937	8.650997543	10.47323308	10.38385872	7.612122883	8.308263995	8.080722959	8.071849071	7.290189826	7.7242912	7.544547603	7.831486502	7.205578421	7.444201262	10.65541063	7.891596613	7.758764123	7.802838119	7.321993805	7.88426094	7.778393734	8.000555143	7.749278855	7.841120253	8.212224956	10.65813901	7.532331145	7.904047844	8.97778961	7.992638553	7.70417201	8.06112993	7.473732617	7.686476314	8.007352069	10.1120946	8.291297145	7.838907986	7.760555147	7.521193638	8.30548411	8.100778415	9.598472421	7.615531138
CHPT1	6.443260333	6.419085776	6.320498507	6.375533822	6.373618947	6.537389678	8.994199818	6.435822476	8.817233748	10.56070009	10.32974096	9.998629516	10.02950764	9.493446255	10.1476169	9.616136048	9.962946957	10.19417218	9.964252977	6.418766003	10.46252096	10.48957256	9.901583078	10.18913887	8.233184924	9.862513195	9.479838634	9.782776595	8.913902485	9.859655875	6.386416709	9.551838973	10.34031481	9.380390645	9.130584511	9.511022186	8.602466252	9.915542354	10.38013167	10.03887476	6.37949087	9.283187136	10.22213069	9.975389787	9.615601567	10.20329385	9.284462512	6.380356292	9.328509188
ZC3H3	6.726335238	6.847125455	6.657566617	6.711325794	6.975643009	7.000377779	10.0450473	7.198224549	9.555864573	9.806621165	10.16465081	10.35242422	9.90122368	9.635110083	9.800758932	10.29455072	9.583096362	8.907773991	10.13046557	6.837910099	9.852814984	8.994226275	10.33719788	10.67949355	6.91696319	10.5482095	10.20632535	10.51149355	8.563687542	10.27289327	6.995370293	10.45153227	9.996309759	10.65586922	7.615143157	10.72897826	9.416127179	8.567531775	10.41127174	10.21283903	6.365357173	10.43093006	10.61074904	9.746360748	9.386680376	8.422711391	8.012959671	6.401060965	9.851150498
ADAM15	7.014293512	7.221213232	7.322940022	7.524599697	7.657732924	7.901021757	11.15723161	7.335190861	9.830466237	10.20726578	10.66516622	10.65680031	11.22720721	10.51596256	10.47737318	10.83241831	10.35481558	9.315060856	10.47133871	7.9968793	11.20320872	11.25792891	10.62434552	10.33236417	8.788888758	10.73166594	10.45655626	10.83559441	9.040717287	10.73113688	7.173542292	10.66358975	11.5375548	11.0171965	9.267849021	10.79684273	10.9771356	10.32068019	10.77621483	10.64039148	7.104271042	11.18263587	10.83848793	11.27980409	10.36672063	8.507278363	10.0493483	7.498363667	10.73407542
C19ORF41	10.05430374	9.61482778	9.950617921	8.899014546	9.536530309	9.67690395	7.998218143	7.912060977	8.817233748	6.440050782	7.864542337	6.336752875	6.359120259	6.561710549	6.434182239	6.397015262	6.356168394	6.322169567	6.454370678	8.730810883	6.337287739	6.524806493	6.538058491	6.491953742	6.336758122	6.741386733	6.335478753	6.328621707	6.966468403	6.590478801	9.347301683	6.323712164	6.352115268	8.254320027	6.512566983	6.801765599	7.403808133	6.261884094	6.377317327	6.352494048	8.504518443	9.43766794	6.527068962	6.29089317	6.585521124	6.423457248	6.487077062	9.481116269	6.334127121
HMGCS1	6.562612405	6.527225383	6.424252733	6.50171664	6.406395719	6.57129182	9.092066678	6.686318792	8.155879768	9.15614032	9.187797694	9.151457573	7.856687928	9.021324833	9.070053614	9.717641126	8.647199626	8.068051555	9.090114025	6.597122319	10.14775877	9.643309578	8.401794965	10.05673708	7.470365772	9.335779619	8.576052266	8.861188967	6.866962437	8.148203103	6.288870434	9.687001949	8.996368829	9.429665234	7.108893048	9.398025275	7.675395444	8.512060896	9.712310921	8.918307725	6.579336917	7.956046955	8.930860106	8.994416188	7.590436232	7.241371903	7.772128522	6.330475862	8.91027007
FLJ45337	10.20366142	10.46698592	9.998368621	9.950694173	9.536530309	10.08110444	8.464150928	8.906032662	8.781173404	7.301095388	8.344757793	7.302013252	7.023528619	6.74406808	6.784179573	7.325951129	7.273331811	6.35707926	7.708035103	9.417852669	7.454984699	6.866620488	6.729686161	7.240538114	9.240308586	7.553748196	6.968185555	7.102667023	7.679668133	7.388806203	10.51588459	7.119409109	6.916435996	8.312311387	8.104391776	7.299546447	8.288129666	6.603238837	7.108117449	7.035171766	10.26707422	7.377748641	7.204470746	7.353921157	6.661843289	6.81676301	8.337140249	9.719450571	7.671075354
KRT6C	9.660609708	9.810820113	9.025377452	7.964375794	8.946962269	9.464930371	7.590902065	8.199718087	9.236898112	6.375050866	7.22057685	6.769645243	6.31494058	6.382608631	6.396251695	6.626471032	6.846549147	6.50684012	6.785549614	9.446066532	6.368372252	6.320299087	6.466103461	6.281428546	6.303686001	6.392293401	6.52481636	6.604580504	7.829512733	6.641611985	8.910395706	6.352270685	6.469852929	8.499788363	6.409709998	6.499223019	7.374939283	7.329444531	6.488727414	6.614925673	8.28869065	7.23405065	6.307234037	6.480418656	7.516529897	6.348999269	6.817214266	8.60308082	6.45079521
RPS16	8.368081514	7.823912323	8.003749052	9.017276289	7.133545661	7.334944143	11.44528814	7.114087562	10.70505945	11.65480837	11.79835962	11.64510887	11.31586834	11.57121077	11.13593312	11.58448929	11.16253383	9.282304922	11.94650269	8.150425021	10.94235657	10.88726838	11.59685712	11.38792316	8.978099352	11.47180034	11.35652921	11.55649104	9.854448298	11.15609854	7.423975858	11.72744587	11.06460966	11.6950194	9.109016153	11.53347234	10.38148928	10.0582918	11.81170826	11.58018486	7.447691205	11.65153517	11.48340508	11.65983137	10.52280985	9.137864923	9.608572039	7.00855552	11.9037641
KIRREL3	8.733371197	8.228027284	9.368434212	9.884627278	10.28931279	8.649080707	7.646133218	10.02440337	10.17780907	6.444698369	8.066453694	8.34410774	6.399335525	6.430618746	6.338614496	6.339089004	6.796486476	7.610824585	6.372009886	8.180108779	6.83001304	6.502180642	6.454335856	6.584633923	8.777444425	6.372140915	6.905557572	6.727470594	8.590693164	8.271730796	9.750246416	6.752728198	7.120770643	8.223661557	8.495574621	7.399315483	7.829709281	6.350648314	6.544783454	6.540793426	9.956992695	7.830865979	6.450925267	6.366539514	8.263429422	6.406460155	6.430445794	9.868595597	6.432278724
OR4K2	8.996229101	8.09385068	8.463586928	8.563267435	9.216056751	9.098984873	7.338588596	8.758922051	9.256863183	6.33861548	7.417770839	6.656308228	6.357510441	6.346702699	6.483962214	6.397015262	6.476415134	6.690474695	6.364985748	8.02019445	6.65515921	6.407260164	6.353971638	6.36076804	8.898473513	6.49034685	6.796428567	6.311592503	8.212548982	6.420543596	10.29178505	6.303041704	6.575744291	8.564117466	6.405385711	6.394363483	6.896323045	6.335659702	6.385412765	6.372432768	9.038923653	8.195554783	6.31145924	6.572238122	6.466457811	6.371562715	6.585503181	8.389189428	6.393652222
DLL3	9.556925174	9.751043777	9.974725818	10.02713548	9.999213226	9.91971734	7.884850654	9.775913817	9.522159743	6.297281893	7.787816562	6.908139467	6.444951745	7.018647742	6.589226924	6.572561805	6.436000302	6.751737758	6.506026125	8.636409667	6.472900053	6.573939794	6.349042661	6.418162583	6.336758122	6.33738685	6.475212519	6.384352937	6.634416917	6.287282816	10.12022683	6.384111262	6.516662931	7.920138437	6.466814275	6.425965566	7.29962026	6.324711779	6.454909933	6.694107991	9.933014745	8.914449397	6.72071504	6.941006837	6.28537563	6.442163504	6.985271593	9.740458689	6.500499522
BRIX1	6.332315516	6.322590866	6.387969191	6.391883543	6.422328668	6.407971962	8.432851874	6.357689401	7.389697488	8.760631941	8.969463398	9.181282441	8.898652123	8.850529971	8.567913794	8.561803708	8.450440161	7.910461696	9.154305013	6.387832175	9.336698666	8.884278088	8.450329223	8.706754688	8.138162755	9.240069927	9.001363206	8.832743762	6.392456397	9.082270393	6.39702179	8.771916531	8.618445628	8.691237281	7.860740168	9.633168939	8.700155441	7.846825869	8.657103184	8.797625795	6.368609054	7.969325391	8.596347043	8.621518318	8.383654039	8.334199833	7.955657937	6.32920398	8.527330732
OPN1LW	8.715625057	8.585813542	9.194975548	8.294086018	9.478005855	9.075526075	7.426345527	7.29496156	8.840282079	6.505809777	8.075673926	6.70502104	6.521835724	6.349077261	6.422900614	6.462038386	6.564740613	6.573445971	6.449035671	8.412451645	6.345929749	6.575910724	6.50594643	6.457370791	6.756453991	6.467580215	6.345686704	6.344355126	6.41886499	6.423647428	9.461072716	6.362255972	6.723193986	7.874706356	6.933274355	6.399762263	6.423636037	6.545578253	6.433738367	6.39205934	10.11717267	7.392526076	6.388092692	6.390387481	6.493240858	6.395088832	6.398923434	8.318405082	6.365772425
PYY	8.531349045	7.894784949	8.854870692	8.928093727	9.124993964	8.425426382	7.24931714	10.15179879	8.98964254	6.602835688	7.46615938	7.538740771	6.494365323	6.528019711	6.401728853	6.384480882	6.564740613	6.423265791	6.487714311	7.860863466	6.31640842	6.442436583	6.643734462	6.371969634	7.322729754	6.343787099	6.396275681	6.655109755	8.311020996	6.531849876	8.946525763	6.876839214	6.352115268	8.528453829	8.309224814	6.62984668	7.074793648	6.388597957	6.664407862	6.381375245	8.499539242	7.287087976	6.773972955	6.5765505	6.421132206	6.442163504	6.492218321	9.303477201	6.347390087
HTR2A	11.1963237	11.04351481	11.35010965	11.26026654	10.44026174	10.33223194	8.190560672	10.26866716	8.968914268	6.806273155	8.395736936	6.891502647	6.494365323	6.830867369	6.670550159	7.172516224	7.13251087	8.016400402	7.263849514	10.80551395	6.405704763	6.640508644	6.946410077	7.998763334	7.632338126	6.821295443	7.061831358	7.285492871	8.241955744	7.275376492	11.09285951	7.22590916	6.949695504	8.335422178	7.266716162	7.712716816	6.867175063	6.987614228	7.464905735	6.811303871	11.07545156	6.74635464	6.531413718	7.556925737	7.049794655	7.121134862	7.040955909	9.982826123	8.138779839
BRD9	7.263463228	7.143529098	7.345681235	7.410981019	7.340088389	7.585610595	9.913347632	7.653528015	9.325141743	9.735133014	9.979275948	9.920601875	10.10442831	9.879152844	9.532755454	9.792406646	9.709806827	9.069093548	10.37272677	6.613711845	10.13143864	9.902516002	10.07697799	9.656880552	8.813996295	9.832644799	10.23347408	10.09885775	9.524455328	9.898788596	7.007164551	10.09689639	10.345501	9.966752485	8.987496959	10.0319809	9.598391099	9.439440341	10.05825063	9.808166864	7.747565647	9.678577415	10.19019944	9.990878781	9.750215148	9.09189047	9.105918946	6.564996912	9.980856522
LOC441426	10.5012241	10.73809699	9.927497386	9.798045245	8.986831384	10.03911578	7.168265758	7.339118747	7.706336501	7.067538887	7.607813871	6.424787386	6.803497404	6.615961856	6.826284286	6.587133225	6.755629197	6.5476242	6.690673827	10.38114789	6.731999668	6.374336115	6.946410077	6.523715793	7.855325939	6.343787099	6.564384354	6.436967704	7.406581203	6.585895584	8.135753271	6.331235406	6.580378393	7.270178188	7.303063623	6.403670582	7.074793648	7.048805194	6.421971205	6.545318239	9.452376375	6.702403529	6.383461011	6.381935155	6.374987471	7.254116242	7.070489844	7.989683586	6.575769564
RASSF7	6.73637627	6.688289025	6.640932502	6.612619629	6.599429367	7.005242758	9.492977598	6.961773442	9.020707595	9.05718403	8.983567827	9.801886739	9.73952705	9.046427938	9.089155531	9.301332777	9.538441216	8.877174403	8.920634075	7.000561019	9.238184406	9.367932701	9.069786539	8.899863452	8.506280816	9.57935942	9.858745331	9.881923811	8.287574296	9.743370229	6.760623518	9.90452868	9.830174179	10.05082165	8.894699238	9.704688213	8.936782767	9.142675711	8.967088495	9.626402615	6.505519209	9.765680457	9.324481128	9.619639407	9.377126386	8.207008565	8.784440411	6.874624754	9.370880837
FBXL6	7.152396538	7.011551909	7.345681235	6.996663961	6.910243951	7.010189017	10.33756825	7.267260933	9.89933263	10.11128379	10.62200581	10.51639131	9.987607739	10.31671903	10.07825585	11.00341149	10.00582507	8.185841404	10.17951892	7.56148701	9.383771619	10.23024725	10.12968445	10.85682731	7.170381663	10.62184756	10.67578007	10.80537146	8.481363244	10.63746622	6.848729434	10.45958376	9.539231513	10.68839127	6.744780848	10.64699592	9.287329516	8.432764289	10.45975619	10.26661162	7.30536873	10.40885823	10.90274746	10.3160055	8.65891094	7.674660255	7.866065824	7.694608595	10.32917568
DNHL1	12.43446228	12.60351314	12.70274707	12.37943654	12.4514024	12.26837535	10.01279725	11.40971257	11.49262753	8.721915683	10.38606965	9.036442316	9.502946549	8.598123742	8.883693504	8.837436532	8.230779978	7.545317717	8.679444777	12.17701065	8.322977261	8.847816146	8.843486069	8.530481618	9.762110928	8.912627751	8.852207521	8.527559143	9.148281669	8.275923155	12.75738415	9.600530264	8.700268107	10.44145167	7.827159969	9.063718632	9.610511188	8.528124852	7.959401429	9.652451234	12.90996652	10.08654	8.941519794	9.179186673	7.682483472	8.401987534	8.480881001	11.36102767	9.512228748
HSPA1A	6.731433583	6.79498664	6.811971809	6.50171664	6.568583344	6.651173771	9.411168935	6.621652867	7.233201176	9.841700476	9.105664151	9.350739941	9.238183381	8.989974605	8.878710806	10.43341622	8.125077141	8.269723676	10.08009465	6.922746119	9.106209579	8.079573266	9.729409374	8.856664828	6.628009536	10.23148541	8.161647503	9.481016171	7.955504826	8.572665106	6.36586085	10.43939162	8.129260262	9.966752485	8.429065859	9.311656005	7.48186808	7.043649802	9.00045759	9.800312623	6.502535062	6.702403529	9.314643608	8.372831576	7.440787966	8.914151471	7.137580689	6.391560579	9.474666061
SEC61A1	7.045223298	7.062549676	7.401307829	7.18233261	7.553387512	7.597379346	11.46517584	7.437149197	8.979283757	11.04411269	10.68949111	10.77037608	10.66443263	10.8686936	10.57196953	10.49796685	10.54059583	9.699210166	10.91077621	7.676062961	10.98157123	11.22202723	10.58743572	10.79486818	8.895900237	10.99384881	10.51108645	10.96950146	9.279907763	10.29324295	7.091430898	10.61110762	10.71346318	10.45944632	9.89793781	11.01431988	9.713982966	9.882548282	10.99757218	10.7997634	7.120296803	10.30947432	10.78361457	10.94707675	9.289798656	9.080087363	9.668418833	8.37641674	11.24715615
OR4E2	9.141563887	8.942969541	8.969131104	9.197271066	8.71440947	9.036332248	7.004271892	8.54238886	8.535534927	6.33500492	7.458151962	6.303866833	6.34968817	6.528019711	6.318982643	6.371950965	6.3952646	6.442631181	6.512375677	8.006787481	6.356684184	6.562008087	6.347565174	6.36076804	6.409523957	6.583720697	6.384781226	6.474065807	8.536233703	6.382018506	7.834955227	6.347561464	6.430158004	7.815687247	6.386502506	6.550842641	8.073527181	6.452369046	6.318804639	6.372432768	8.529300692	6.373442064	6.392885535	6.283856875	6.39239311	6.437159958	6.51716913	8.235206922	6.372484295
C7ORF30	6.337162367	6.382961957	6.404395464	6.396104361	6.442296514	6.470570739	9.140323988	6.365565663	7.29016841	10.00497977	9.697430468	9.316775064	8.358359598	9.340041515	9.829518811	9.376037663	8.903427354	9.039778843	9.341664677	6.332692838	8.348566041	9.100411672	9.881736389	9.190362854	9.897783132	9.232088796	9.011490711	9.481016171	6.545072762	7.137880866	6.45535485	8.91529153	9.01076425	8.216988494	8.196900187	9.118589952	8.5585031	7.986552771	10.30914392	9.154543709	6.336220304	6.336254817	9.624063506	9.058817192	8.453567649	6.488677256	7.854823704	6.764281961	9.714626455
OR1L4	9.090332338	8.917315441	8.719283064	9.105638051	8.970692428	9.211773986	7.347690374	9.220850765	8.535534927	6.344761566	7.175605396	6.42273215	6.306082533	6.561710549	6.328429894	6.39069188	6.371931836	6.761919159	6.441247202	9.279782862	6.561280293	6.366160064	6.330147365	6.33906346	6.386649374	6.429957896	6.362973596	6.488095519	8.820028982	6.358510401	9.893919059	6.672089306	6.374688414	7.639207037	7.105273316	6.397932886	6.313856599	6.388597957	6.379722694	6.468486849	9.002014614	7.556773454	6.379061914	6.463242323	6.450492655	6.391710853	6.458920153	9.38673067	6.470646596
COX7A2	7.54308737	7.599108045	7.155336572	7.334314876	7.216924273	7.438160388	9.770207746	7.604290945	8.688868512	9.46301141	10.26419374	10.12320242	9.763609059	10.30834721	10.26946711	9.293552419	9.739953123	10.126301	10.45449828	7.923476013	9.595519055	10.70965234	10.37583884	9.883849018	8.340165568	10.3671016	10.11566462	10.35556164	8.461744664	9.71470854	7.665283677	9.627662608	10.09367101	9.484016133	8.69780292	10.2376309	8.5135826	9.947641003	10.69868491	9.995783552	7.557002826	8.325433496	10.07655049	10.22961486	9.982616536	8.111207005	8.86614181	6.363518824	10.02362956
OR2B11	10.74279273	10.81084991	10.6063627	9.379810803	10.39746557	10.68749456	8.430693585	10.66814716	8.895338185	6.409023993	8.304038928	6.511526283	6.371071171	6.464984322	6.328429894	6.555810677	6.702786685	6.447432847	6.388667819	9.662890627	6.40262994	6.464545288	6.387341149	6.49685474	6.443430145	6.429957896	6.426106838	6.567434372	9.145878983	6.362771875	10.0115355	6.399027716	6.964194347	8.190031246	6.414182948	6.351311055	7.636803223	6.457908341	6.590282548	6.400468869	9.81426811	6.413193314	6.471714554	6.506342771	6.372790975	6.447170574	7.843645172	8.314729612	6.385974034
C8ORF55	7.318679897	7.388161151	7.301229668	7.387850113	7.833662094	7.325037015	10.29095792	7.869580449	9.663187642	10.62020658	10.75518292	10.69473056	9.36413855	11.54188487	10.64326774	11.52344132	10.34100918	9.11456694	10.44178623	7.353200382	9.759766883	9.560685388	10.20260966	10.5109443	8.016981627	10.47726204	9.695279875	10.89058943	8.090619751	10.53578017	7.765045445	10.26865167	9.600797898	10.12529347	7.714176985	10.7677344	9.416127179	8.869541721	10.75060926	10.40955967	7.821568001	9.043510833	10.81858752	10.35703844	9.138547607	9.186620015	8.273762477	8.54173588	10.11990486
ZNF765	10.86675747	11.07421742	11.57971732	11.03981792	11.13216425	11.06090902	8.484011098	10.30252351	10.1965994	8.257491896	9.836339197	8.179631635	8.259657032	8.167023723	8.088728384	8.583634518	8.065266708	9.240961094	8.615982339	11.32951773	7.831780251	8.009107064	8.5762506	9.220828173	10.2652186	8.2498835	8.470283761	8.245818354	9.42906915	8.993545297	11.75241278	8.689029183	8.415156786	9.422736369	9.40526583	8.323507893	9.680575292	9.295970703	8.261901178	8.214727534	11.75599919	9.614539003	8.354483845	8.73278787	8.48166589	8.149428605	9.350833237	11.41134411	9.369333073
MIOX	10.58412155	10.73809699	10.01749436	9.843862088	10.43179974	10.26128771	8.030837507	9.908970618	9.145173986	6.637639159	7.864542337	8.023551135	7.861764284	6.576839445	6.469344275	6.647759446	6.456363054	6.690474695	6.538573118	10.72618047	7.459633828	6.922112419	6.559047908	6.470087486	6.497751053	6.739057722	6.905557572	6.581897618	6.520831931	6.294275007	10.86910356	6.411713449	6.942108013	8.108272285	7.853211785	7.264918328	7.822424778	6.811978908	6.760760521	6.366209709	10.50656978	9.047956582	6.511431748	6.796664856	6.575067314	6.363479667	6.464473752	8.564350733	6.355164125
FAM65A	6.66425257	6.732139278	6.588971687	7.210422591	6.981868311	6.667058957	9.633181754	6.725424607	7.271410398	8.923032354	9.055278873	9.22521458	8.636436369	9.241379401	8.994413525	8.650121548	9.255915927	7.590385201	9.181681066	6.651051953	9.300344883	9.14104227	9.181714888	9.386818902	6.439369586	9.469082852	9.052378109	9.656029721	6.358429378	8.877647873	6.798907378	9.762786283	8.774333585	9.923017512	6.803951025	9.755265419	7.72838851	7.967500797	9.166201414	9.507716177	6.929067445	9.748660847	9.457467793	9.575736575	7.750644234	7.595045666	7.68470527	6.429692938	9.696531165
GAK	7.156756855	7.102327612	7.632143243	7.987621824	8.158787755	7.79048953	11.89302621	7.028230712	9.417766827	11.07965152	11.36710432	11.83533017	10.47075224	11.31423472	11.40150283	10.44163048	10.62990643	8.94071137	10.97213908	7.504787895	10.89138842	11.38644246	10.79031761	10.49415193	6.338124312	11.7260106	11.06389592	11.57980872	8.916681806	10.86860625	8.50170928	11.07731217	10.88984235	11.44153297	7.721775077	11.91401847	10.32082325	9.166885735	11.03535684	11.50497123	7.45747911	10.53817229	11.63611371	10.72091405	9.911671239	8.886611372	7.821669227	8.436316257	10.67789218
CFL1	7.605042316	7.993488719	7.766186367	7.644184994	7.42007102	7.886222605	11.09416988	7.337148835	10.10626977	9.859075061	10.44080463	10.76618002	10.71731404	10.37861123	10.386483	9.966264773	10.12013931	9.620084193	10.47552979	7.945755071	10.74073612	10.79016907	9.729409374	10.19732926	8.583088519	11.16810585	10.83684704	11.00356998	8.961350625	10.47845704	6.929970429	10.66358975	11.0725812	10.76579419	9.499973093	10.98076993	9.548621932	9.563666026	10.14125987	10.56353125	7.257076782	10.83043001	10.44563804	10.4783799	9.742101329	9.937289345	9.63875894	7.609785697	10.19418297
SPCS1	8.800169538	8.536512563	8.061126778	9.050330504	8.8089456	8.287711131	11.68772453	7.695286087	10.62154371	11.50639776	11.52122107	11.75921352	11.75859878	11.51591704	11.25288151	10.8250869	11.56346815	10.86062421	11.50016086	8.527243528	11.74350421	11.85754565	11.68983149	11.24420185	7.400577356	11.83596067	11.50529786	11.89628377	10.24745457	11.2597204	8.772573334	11.27032887	11.58099074	10.92219694	9.184292969	11.34478354	10.41444217	10.26694169	11.96253355	11.73425107	9.489330357	10.62892876	11.72365381	11.15735516	10.57531926	10.87444567	9.339749041	8.369946035	11.24715615
LOC374395	7.712126094	7.707523744	7.681368301	7.59258099	7.396099789	7.787089139	12.44499504	7.678107618	11.76855998	12.54793156	12.22854028	12.71288475	11.7019056	12.39927324	12.39062509	12.1136069	11.21230404	10.49644771	12.31809022	7.376779559	11.25498857	11.96372625	12.46257529	11.57564925	9.100637207	12.72197622	11.99577995	12.40261391	10.05741403	12.44501816	7.739682971	12.45499084	12.05051716	12.77493022	9.441507263	12.65255387	10.38811989	10.67278746	12.42497472	12.75789734	7.427220655	12.47508731	12.1172646	12.11797376	10.70788271	10.05095029	9.938250793	7.370484872	11.97778477
TMEM141	6.785474305	6.787415997	6.734757574	6.512033586	6.89709425	7.005242758	9.779096868	6.88294681	8.968914268	9.482961596	9.885799628	9.404052456	8.872523655	9.464568999	9.48882265	9.960463669	9.583096362	8.703200963	9.749368294	7.367530041	9.159181819	9.662043197	9.074633998	9.145711222	6.443430145	9.271961346	9.236500429	9.154091799	8.222393231	9.347770295	6.551470482	9.699886778	9.546997124	9.67029807	8.804291261	9.847189081	8.110246526	8.516094663	9.390579234	9.517218016	6.842162659	9.782504123	9.484729912	9.311609426	8.593063906	7.94299053	8.237091881	7.380424155	9.37397114
KRTAP8-1	10.38313096	10.45592833	9.819709069	9.003923603	10.01058458	10.01033204	7.984582009	9.919734943	9.638673293	6.333818544	7.913084475	7.879823542	6.432878473	6.492148799	6.353265924	6.497311485	6.891773343	6.701771287	6.377335421	10.57964437	6.361402261	6.555865929	6.429354706	6.680398671	6.384409078	6.47435809	7.025276168	6.4568653	6.513166144	6.346673163	10.86910356	6.360467144	6.449913062	8.92913238	6.397082129	6.759834614	7.374939283	6.849962486	6.348029335	6.417780089	9.643974719	8.542723415	6.379061914	6.404762158	6.354333761	6.669681535	6.366348224	9.143746036	6.349277429
TMEM115	7.339557496	7.400417808	7.828900134	7.464592308	7.521464009	8.066565481	11.39822231	7.095550763	10.50153336	10.55214676	10.88153281	10.74098589	10.49365386	10.8815011	10.93188252	10.61365858	10.84686764	10.08177483	10.95780583	7.325177396	10.79347764	10.95872112	10.64056013	10.77233337	8.206921711	10.5482095	10.86103865	11.32132319	9.534579585	10.92588585	7.545715558	10.87817228	11.05262381	11.03610887	9.725442626	11.16498255	10.18550563	9.63161309	10.79653865	10.99894884	6.936116831	11.45409433	11.09118354	10.92079308	10.39062309	9.647342505	9.428219121	7.053887895	10.63430466
SNAPC4	8.187654519	8.133661371	8.315007234	8.47484615	8.587777997	8.10908402	10.34113736	8.089075588	8.927175836	10.9071763	10.65904724	11.0391613	10.32848328	10.32505883	10.06545216	9.686118962	11.0890916	9.588467314	10.68872275	8.006787481	9.98725939	10.14729677	10.44981175	10.37271726	6.369874224	10.70239574	10.33691075	10.08635309	6.399194464	10.40981851	8.016741204	10.43532735	10.6271144	9.838133518	6.565644914	10.48461671	10.03637659	8.869541721	10.43571243	10.2865292	8.041152386	9.508663481	10.64683204	9.699122778	9.813721003	6.470578379	9.306535961	6.423874228	10.45510745
EIF4A2	6.680738207	6.732139278	6.473242083	6.760217416	6.626992509	6.667058957	10.2401084	6.720067549	7.339252403	9.818363271	9.448628826	9.522090349	9.161542636	9.646275502	9.656965909	9.835342109	8.95309406	7.731630681	9.717821618	6.955550368	8.94657099	9.680673085	10.15252977	9.676126206	7.647415994	9.826612625	9.303840407	9.832907356	7.869858459	8.997916051	6.791061747	10.16599741	8.809593403	10.29905998	6.684957325	9.64635121	8.205204826	7.569295846	9.496537221	9.907595901	6.943194519	8.883313255	9.910728449	9.79191152	7.747545731	7.044571704	7.498397859	6.968681666	9.810992494
PAQR6	10.30281129	10.27601774	10.65202922	7.819192168	10.94375987	10.86560991	8.82730001	11.40971257	10.89850753	7.574504431	8.755223133	8.004700303	8.035182208	7.676856147	7.415766521	7.721590732	9.237039844	7.12057857	7.19294859	9.844167389	7.85624806	7.671856847	7.914454264	7.352835601	8.221232402	7.285380164	8.692441198	7.432970587	8.961350625	8.500016542	10.29178505	7.658914059	7.91397048	9.510591178	9.465174814	7.358645482	8.728734656	7.1814055	7.234859342	6.748061365	10.02544584	8.019436789	7.463514189	7.275889393	8.249906594	9.49647107	7.508930237	10.77288969	7.286569857
GSDMD	8.18109321	8.285596605	8.472080599	8.970059493	8.098204132	8.10908402	11.23010979	6.438789998	10.38903083	11.47947321	11.47967271	11.33696328	11.44030885	11.03970887	11.43286219	11.52653196	10.9431265	10.54083601	11.53753736	8.14039358	10.91411628	10.73935076	11.03094513	11.68337917	9.240308586	11.46533695	11.32272717	11.41506442	9.621973359	11.01555401	7.720623706	10.51898994	11.12007777	10.34727862	8.596654636	11.42205821	10.16301379	10.49316729	11.46079815	10.97801834	8.128151484	10.26828974	11.29378742	11.15330353	10.12518831	9.738093243	9.504250473	9.055734526	11.15784773
C19ORF6	7.623583056	7.208315538	7.718531854	7.702158313	8.039103787	7.728099261	9.012644402	7.510956566	7.885092062	10.35857425	10.00606075	9.744172221	10.74339714	9.358197537	10.24551514	9.853570848	10.42928124	9.272732492	10.17467127	8.163687641	10.60241513	10.32397819	10.45878048	10.11188288	8.282814892	10.01094198	9.988123114	10.20785731	8.619168266	10.22604889	6.342011854	9.457039426	9.81582773	9.436560694	9.190977329	9.798613188	10.24386538	9.583890483	10.5239894	10.09548724	7.010250973	9.722759181	10.08345076	9.983156694	9.405702971	9.814173389	9.406185616	6.432651397	10.36046758
RPL5	6.416033011	6.486404749	6.366238492	6.738559623	6.471919413	6.557980386	10.0209028	6.442596862	9.325141743	9.710904716	10.67735861	10.16598085	9.864065622	9.690666794	9.656965909	10.22836634	9.583096362	8.337257026	10.40321059	6.67169397	9.073790608	9.488087577	9.985192023	10.10289712	7.900182392	10.01644775	9.83206508	9.909447892	8.135406505	9.700172836	6.324878698	10.63369579	9.308788883	10.65260455	7.717987178	10.1452705	8.754494046	8.789481655	10.20638245	10.15121685	6.336220304	10.21937526	9.698929927	10.19720073	8.752420906	7.79189104	7.9838312	6.571703533	10.5479177
DBF4B	9.21635324	9.173198842	9.169562054	9.291112092	9.917454822	8.903902875	7.719366476	8.906032662	9.134842517	7.268589708	7.629837485	7.063808152	7.02949035	6.684854419	6.928897021	7.148256495	6.885035773	6.349416234	6.88083987	9.569336631	6.687142112	7.042007291	7.40852138	6.675165103	7.162997377	6.739057722	7.018571135	6.784205178	8.587112864	6.435662757	9.209569884	6.532423935	7.208818064	7.746379486	6.57464666	6.972677768	7.48186808	6.33072267	6.459056178	6.914414816	9.152903635	8.172027007	6.902512033	6.638042061	6.401041233	6.739053022	6.51716913	8.872945184	6.719293883
BRD2	6.524271	6.636505486	6.80791423	6.840451634	6.695690611	6.81995063	9.400662006	6.64170828	8.793414173	9.205770668	10.14875189	9.55482958	9.194758221	9.260059811	9.340088575	9.895668702	9.13334192	8.897679097	9.645763773	7.033050126	8.808286561	9.353049961	9.617946889	9.571442197	8.092685277	9.565141221	9.40900834	9.355547948	8.395883062	9.805986616	6.753001088	10.51507922	9.515788189	10.66564865	7.936173094	9.952965402	8.750586732	8.819253544	9.271843216	9.752464081	6.882331181	9.740076874	9.763643197	9.870074467	8.908657677	8.590776071	8.532827314	6.991347303	10.17241656
LOC401286	9.341499081	7.805582432	9.416115217	9.407018858	9.856713716	9.020740436	8.003550067	10.82514907	9.951496671	6.973426273	8.130995951	8.167982567	6.775122257	6.658464624	7.004839541	6.602370476	6.801340689	7.898791525	7.504818207	7.484647528	7.239657811	7.239949221	7.224055978	6.518538454	7.14760529	6.712843845	7.576267405	6.665617443	6.906750835	6.645625038	8.09039219	6.956166865	7.254720866	8.380196456	8.983423314	6.850142898	7.98354614	6.837205798	6.857988779	6.838530643	8.939508482	7.362258742	7.383598952	6.799976825	6.595924596	6.572161263	6.705191661	10.45571448	7.144205727
C1ORF165	8.949365968	9.308871078	9.290513098	9.736650047	9.371355619	9.34601353	7.999556874	9.199905103	8.93766641	6.991118924	7.847495291	6.656308228	6.876324042	6.817085423	6.739424439	6.640791733	6.644307933	6.349416234	7.276939471	9.023230506	6.76799076	6.351103828	6.526683722	6.705799632	8.710452961	6.509295783	6.939266756	7.259762812	6.321536429	6.310373658	9.716615765	6.579933817	6.728551534	7.39506708	8.339284985	6.961852164	7.732325098	6.611868016	6.862196327	7.003687928	10.14068137	8.04932031	6.482808804	6.524955821	7.502422294	6.410635911	6.395752594	9.508314468	6.672931059
AP1M1	6.537376115	6.455399699	6.664547834	6.680880062	6.66100072	6.557980386	9.609605039	6.735980799	8.437592359	9.304750939	9.14527248	9.613839695	8.882199883	9.352159695	9.497717528	9.082346816	9.009675512	8.047300754	9.37562744	6.656401661	8.80983858	9.026957112	9.361853664	9.211362061	7.734718271	9.572268555	9.073011157	9.52180245	7.931357941	9.104243727	6.753001088	10.25506139	9.163382064	10.47721102	7.765802745	9.786310838	8.660521619	7.912884905	9.596579767	10.04600115	6.439355219	10.27877911	10.00611631	9.870074467	7.99290777	7.709953548	7.764978485	6.338922599	9.589731338
MIST	10.10639569	10.262852	9.863246374	9.689376836	9.941202353	10.21213642	7.859135506	9.307277342	9.547475913	7.135455179	8.65027841	7.226368414	6.345107012	6.778665962	6.530950477	6.386567813	7.114086931	6.432699546	6.545372993	9.945793982	6.393571493	6.309864655	6.372065789	6.834408198	6.396841055	6.909619091	7.325078647	6.929214563	6.906750835	6.36066324	10.37024523	6.462992337	6.603303282	8.577366287	6.397082129	6.516304324	6.315942228	8.263730841	6.307781473	6.564912313	10.77845191	8.323017037	6.558590045	6.667489373	7.625785824	6.313717853	6.335647861	10.48862868	6.984432979
PRDM14	9.660609708	9.893345486	9.133473623	9.191067301	9.141446823	9.038541717	7.299190343	9.117702874	9.010351053	6.428091852	7.996477961	7.046982307	6.690103552	6.385545493	6.414526994	6.446274921	6.428780867	6.610918437	6.712828964	8.778048509	6.436296795	6.3981052	6.575008773	6.482800695	6.707924929	6.464137585	6.412850503	6.429621985	6.377354195	6.414365397	9.085452199	6.368015708	6.906712746	8.024238805	6.667160869	6.339428688	7.246250135	6.611868016	6.669551707	6.400468869	9.460464754	9.033076447	6.902512033	6.427304946	6.585521124	6.635675392	6.571067594	10.05309602	6.432278724
SERPINF1	6.741152426	6.965601082	6.507987274	6.745718226	6.76584038	7.097383975	9.693448424	6.813998954	10.51080443	10.9071763	10.46762877	9.833582913	9.069433217	10.97990899	10.91618861	10.69227822	10.32012303	10.15581953	10.51292177	7.077758076	10.05625954	11.05049381	10.99049902	10.51647281	8.721636073	10.47276709	10.82063384	10.70360296	9.205544979	10.44221187	6.615878131	11.11135231	10.51075904	11.38081266	8.296899277	10.63738904	10.24386538	9.839399512	10.64030064	10.92505492	6.418782895	10.51839435	10.55330569	10.66876807	9.499033846	8.823985378	8.403371264	7.120080064	11.27145095
GRHL2	8.174536778	9.771360278	9.694433676	8.66518987	9.806696559	8.294611378	7.502803014	9.398385915	9.868963479	6.390547421	7.643840395	7.008199535	6.348152844	6.84979297	6.513073531	6.72418794	7.13251087	6.317717564	6.636371819	8.34284012	6.432758809	6.5421686	6.387341149	6.528893415	8.663689305	6.361611754	6.905557572	6.382255247	7.154321326	6.391338733	9.73351037	6.807545983	6.685732087	7.58953963	6.362228961	6.62984668	7.537778591	7.668227258	6.356415295	6.756227794	9.097297882	6.790647716	6.313593651	6.816789638	6.854977638	6.358329269	6.430445794	9.827875803	6.565879551
LOC554226	10.11905451	9.458088963	9.867830632	9.672572501	9.742358121	10.19958361	8.188082294	9.854382103	8.716367943	7.456157565	8.047965769	6.951628114	7.098384451	6.561710549	6.812547684	6.493853171	6.557181879	6.55567184	6.803647451	9.14535141	7.529553021	6.494164578	6.33985477	6.478426163	6.46168328	6.86446671	6.631856085	6.453827343	6.380324732	6.72050197	9.83158789	6.807545983	8.242012522	8.130972754	6.372919136	6.390785004	6.666206937	7.338689989	6.38857487	6.487975026	9.558049556	7.977205276	6.565881889	6.427304946	6.682164496	7.03916897	8.007262065	9.016590686	7.117790926
EPN1	7.279282657	7.201689968	7.610869643	7.476125852	7.679366794	8.356538831	11.5589095	7.879481629	10.8171464	11.21448897	11.23329816	11.66723951	11.22720721	11.54188487	11.36057157	10.72565166	11.27190657	10.41113514	11.80598047	8.730810883	11.45706483	11.38644246	11.27149351	11.23659177	9.065374903	11.81180434	11.53929589	11.32566569	10.25388779	11.42348938	7.757943997	11.20501761	11.56104926	11.57555625	10.10919472	11.65478088	11.31251479	10.7063503	11.4448029	12.06439941	7.605816905	11.56397272	11.56905502	11.29898216	11.45528585	9.738093243	11.11490889	7.651975349	11.3591276
RNF7	8.112412899	7.946539483	7.899496203	8.532282834	7.779612578	8.527996046	10.82074606	8.993993816	9.114129087	10.77527042	10.45426004	10.20231709	10.61597532	10.66671298	10.26349773	10.34844549	10.70523008	10.10321426	10.77318848	7.926681712	11.04790482	10.55537437	10.64459703	10.75413021	8.577859756	10.2563362	10.59897595	10.76992365	6.351743144	10.20473963	7.137843966	9.667473979	10.7559873	9.889505544	9.40526583	10.33617783	9.914214541	9.596712166	10.32231502	10.37128403	7.906770029	9.669586519	10.57431125	10.19061274	9.72575537	9.647342505	9.096895948	6.357889467	10.56877082
IFITM3	7.847260732	7.884939484	8.523994153	7.787552747	7.813832587	7.807554539	10.89709785	7.421556862	9.76772857	10.50913567	10.37911979	10.63990816	9.715065028	10.62967069	10.87939076	10.99259107	10.15134408	9.548952869	10.91805599	8.355879073	10.05625954	10.440328	10.54562722	10.73113967	9.545966728	10.59172123	10.23347408	10.4101115	9.349906364	10.40981851	7.209148488	10.80643797	10.35066542	10.47013145	8.899146187	10.74350195	9.895700691	9.253748914	10.84177368	10.59925375	7.614957219	10.07345652	10.57431125	10.82246937	9.650219633	9.835336587	9.262462056	6.522997721	10.236464
STAT2	7.343884555	7.516612503	7.021746211	6.505246242	7.227853402	7.57353791	10.21062771	6.318355879	8.020184451	10.41710352	10.41362462	10.27209222	10.23501765	9.981945892	10.76766998	10.47003895	9.739953123	8.462966033	10.26930028	7.135632787	9.483245001	10.20471987	9.786238602	10.00849262	6.660247837	10.46375418	10.15034515	10.06744415	8.818480424	9.317677998	7.158560351	10.36900172	10.01621247	10.3512002	8.231196969	9.894789965	8.95287234	9.586751772	10.54672567	10.10250151	6.758026539	9.306632601	10.55857076	9.708712401	9.424609561	8.746661246	7.772128522	7.154136345	9.625750909
C10ORF99	8.583611708	8.891305141	9.067872259	9.484300528	9.340066845	8.783801495	7.246126138	9.035845442	8.219979156	6.390547421	7.584369928	6.339118561	7.121228014	6.40721084	6.353265924	6.370043993	6.707686932	6.491638796	6.39276808	9.088729334	6.484766818	6.367771387	6.399723644	6.387742396	6.852350135	6.411021727	6.740386512	6.426977108	6.661176748	6.684556709	9.909129275	6.386088406	6.799655368	7.446894066	6.900931705	6.35425064	6.452434418	6.437830858	6.853848085	6.61844335	9.654865427	8.213593054	6.475606382	6.750841815	6.404292229	6.729757947	6.348712484	9.027494128	6.513529071
FDFT1	7.191079014	7.307336032	7.035450558	6.925603643	6.924208523	7.361077542	10.39097579	7.339118747	7.436884877	9.618218705	10.91487547	9.986822066	9.630492396	9.761814748	10.47175098	10.17363071	8.618314357	8.016400402	10.2922386	7.299772536	9.88928476	9.748133825	9.678225649	9.84051126	6.3438636	9.707824969	8.587988478	9.601635948	6.389252736	8.233762918	6.328187312	9.719018838	9.851560154	9.582075478	6.57464666	9.964426166	7.345263691	8.536088304	9.596579767	9.959393213	6.871157243	8.413952543	9.998931201	10.00619058	8.054647647	6.872239069	8.413748768	6.323237187	8.900304057
OR6C3	10.33371857	10.28900659	9.898000534	8.41051186	8.979685697	9.460535094	7.874435919	9.252722133	9.051814034	6.415875088	7.972624119	6.600733306	6.323137716	6.409032389	6.527211951	6.428927082	6.497080423	6.669909699	6.71986564	9.317842303	6.439911095	6.551559576	6.326654456	6.534257564	6.773180857	6.447665842	6.373665197	6.29132207	6.380324732	6.483920797	9.041818287	6.43436475	6.372727813	8.339165905	6.35946812	6.407998468	7.319899492	6.627247793	6.394805443	6.436271488	9.526892756	8.014085398	6.511431748	6.346112285	6.401041233	8.217904635	6.430445794	8.280246003	6.353164657
OR10Q1	8.263418532	8.271347202	8.883737798	8.719020228	9.13323277	9.020740436	7.671949066	9.025472174	8.207668709	6.529325105	7.370175348	6.885843408	6.721525141	6.29249653	6.325571084	6.392762405	6.595574624	6.39425541	6.38665377	7.389929567	6.405704763	6.451891596	6.350602525	6.513236853	6.412805244	6.879822487	6.288193839	6.424275241	7.061774799	6.426739458	9.750246416	6.299921146	6.301359482	8.544864489	7.706490883	6.454243802	6.954585677	6.360008206	6.538460912	6.343638099	8.514450771	8.288836234	6.355335737	6.423964881	6.493240858	6.419192243	6.503964496	8.506316287	6.547233702
ADRBK1	6.537376115	6.467239294	6.571552578	6.505246242	6.608546576	6.939930663	9.556902809	6.71146047	8.067789591	8.870699123	9.491673034	9.410654473	9.248907998	9.291039531	9.12754231	8.950492471	9.373299948	8.462966033	9.071753658	6.881737002	9.288053858	9.092262675	8.818092285	9.122034342	8.425597061	9.159463823	9.646259163	9.172148319	8.197716234	9.529432113	6.36586085	9.471997185	9.668818015	9.767650781	8.975255688	9.461998544	9.374960876	8.931325465	8.758094936	9.652451234	6.496558867	8.938612597	9.264978199	9.296428669	9.27993982	8.377815942	9.295490208	7.132118273	9.392363894
KCNK12	11.29636667	10.81084991	11.18211831	11.9743287	11.30697621	10.76126521	8.421965223	11.36473721	9.868963479	6.713767184	8.456718916	7.766713506	7.26260709	7.168393529	6.731238881	6.399249406	6.77293487	6.465764073	7.250294642	9.3848163	6.856369164	6.613904435	6.56524743	7.133070326	6.388915521	6.460705092	7.833699276	8.315153021	6.877571073	8.178782432	10.74616655	6.807545983	7.160523431	9.151193588	7.961633316	7.245558133	7.259084654	7.668227258	6.674672064	7.04624727	10.96055433	7.415023754	6.961550644	7.484679322	7.294898194	6.414918733	6.615416891	9.740458689	6.860902801
ATP5J2	6.850047637	6.861229844	7.578944596	8.275084204	6.93162867	6.731343127	10.21062771	6.777773323	8.840282079	10.38576201	10.83063224	10.48178395	9.40480927	10.02679036	10.24551514	10.19382116	9.085009682	8.907773991	10.28767229	6.779587899	9.634896542	10.47177735	10.23497649	9.839380946	7.857519276	10.01094198	9.366844458	9.98336527	8.356562177	9.625272353	6.835852421	10.33050178	10.17935401	10.38207708	7.780153325	10.08129505	9.416127179	8.827913573	9.740002567	10.33247906	7.135164326	9.887210001	10.20305361	10.34544893	8.331103329	7.806839881	8.417830125	7.198307256	10.53204616
HELT	8.322863181	8.09385068	9.320922883	9.326161869	9.621271865	8.536400047	7.044170504	10.09427466	9.325141743	6.454014107	7.499144356	7.334777016	6.351231895	6.42875935	6.379888095	6.351888016	6.492966968	6.479194152	6.368459225	7.682606642	6.684823689	6.489288905	6.49555918	6.705799632	6.819534944	6.356117651	6.713079116	6.474065807	7.22395107	6.382018506	9.799514636	6.994076477	6.489385558	8.115078062	6.784790773	6.870070229	7.76314749	6.677521024	6.358694747	6.743851338	8.972320023	7.727276552	6.460575422	6.891302899	6.677341239	6.580004008	6.571067594	9.47928407	6.429005358
QARS	7.999773747	8.106975283	7.4890159	7.410981019	7.625474007	7.886222605	9.980091751	7.335190861	8.438972059	10.01042017	10.108245	9.950960996	10.08422311	10.24872301	10.21528807	10.26192785	9.679077879	8.365430945	10.2178503	8.106402354	9.731338707	10.38999142	10.48095885	9.872873874	7.816871258	10.13957664	9.736861977	9.818700076	8.162878169	9.377134038	7.661320781	9.927025704	9.743086467	10.16790413	8.021631921	9.83513827	9.702960884	8.830773984	10.24143232	9.96670919	7.071663077	9.416765772	9.849910461	10.07300603	8.635534691	8.199740763	8.657651043	7.450674286	10.12755988
GPR27	8.523515839	7.716784884	9.189919267	9.625342721	9.386883577	8.764118018	7.217251864	9.117702874	9.165771755	6.30875774	7.61530247	7.059661948	6.354345113	6.716346233	6.384647277	6.360877323	6.374360476	6.59285642	6.311256365	7.130994244	6.342310671	6.379285018	6.385425767	6.393404589	6.924945409	6.37634036	7.608488501	6.823215514	6.742581753	6.669448481	9.611888926	6.876839214	6.695059723	8.361011477	8.765492652	6.508966937	8.016648801	6.685691015	6.685018289	6.564912313	8.916339054	8.332660277	6.400059924	7.625738131	6.407631871	8.427818746	6.890315598	10.44737971	6.552063862
SRRM4	8.969677083	9.150518977	8.74736232	9.596665373	8.868373059	8.970084215	7.482097511	8.718810901	7.251173913	6.337405331	7.542254738	6.374723667	8.409992554	6.41669832	6.342854057	6.371950965	6.456363054	6.45875569	6.361659605	9.422221502	6.544711176	6.332142296	6.429354706	6.539825025	6.707924929	6.715598657	6.344390029	6.372339438	6.374330567	6.372675667	9.425529305	6.512870584	6.307307936	7.485658055	6.734458327	6.383789379	7.047742626	7.392546988	6.407497015	6.272108102	8.892735719	6.720795651	6.450925267	6.320329254	6.618735455	6.519433667	6.430445794	8.622264909	6.338695827
GPS1	6.899754159	6.972298385	7.021746211	7.581815526	7.07684326	8.291161068	11.18291183	7.75893058	10.33608882	11.46247445	11.27111738	11.34429499	11.26140699	10.73744979	11.01985444	11.21888872	10.87111695	10.59791672	11.37469286	7.756188405	11.18749184	11.2260331	11.49646876	11.1552844	9.743244923	11.48466749	11.18224919	11.44410218	10.3716786	11.08483068	6.320750823	10.96302272	11.13185946	11.36617674	9.977682598	11.22911562	10.47894596	10.82991462	11.29987772	11.25305024	6.647325393	11.45141284	11.4415151	11.42881384	10.90290477	9.658906527	10.05695149	7.322271868	11.12838902
KRTAP23-1	9.018901195	9.181730992	9.091628409	9.541936835	9.432922473	9.111662957	7.567641049	9.433568639	8.476920482	6.385123777	7.450221479	6.364668304	6.374754997	6.604227533	6.337217111	6.440244574	6.382181628	6.362348246	6.466298759	7.094808321	6.39655387	6.394670507	6.466103461	6.50211291	6.331179226	6.438583419	6.412850503	6.370446369	6.410400946	6.334706419	9.474154599	6.406554673	6.387080671	7.291913853	6.460310258	6.324715263	7.649880404	7.947778685	6.375052954	6.457147232	8.857771355	7.544908615	6.357334467	6.560152631	6.377276532	7.661820363	6.684301758	9.031848681	6.388466362
MIR1289-2	9.775624673	10.1940731	9.959180106	7.891719444	9.24009814	9.804557908	8.217545453	9.199905103	7.836554372	6.415875088	8.06183869	6.645302039	6.632565457	6.648098623	6.342854057	6.484063785	6.683226169	6.680017632	6.521796358	9.344717913	6.422152019	6.355405149	6.424252748	6.567781419	6.628009536	6.696401629	6.614629114	6.714276844	8.145394788	6.527366004	9.144670362	6.635487456	6.622667153	7.985217597	6.83074887	6.460801566	7.021107966	6.317946015	6.685018289	6.39205934	8.379956844	7.253356874	6.355335737	6.613038346	6.634989298	6.535751079	6.718730672	7.756053036	6.552063862
C6ORF27	10.56799558	11.00429503	11.19201405	10.18008882	11.04955843	11.11091905	8.650997543	10.24263907	10.00946551	7.896915101	8.972995854	7.827293873	7.721187084	7.518871071	7.13234937	7.794715268	8.562716209	6.401358307	7.486319158	9.186880608	7.53460362	7.065092022	7.802838119	7.308545798	6.516253666	7.759396728	8.151068211	7.244047234	8.911114443	7.609171435	10.38111978	7.23192422	7.439316211	8.899076841	9.00374424	7.467197212	8.357393215	8.379668047	7.382091112	6.805119559	9.737440971	9.156741691	7.112612959	7.727880238	6.54186213	6.54553481	7.903341391	10.30737567	7.523698936
CCT8	7.501214267	7.889841744	7.049602797	8.083197815	7.583618676	8.139343552	10.48004224	7.824312357	7.900021186	9.753172523	10.02362463	10.51208261	10.96318038	10.28726685	10.39796163	10.2899461	10.01426651	8.859751344	10.19878386	8.846186732	10.29509923	10.89148081	10.17501384	9.872873874	6.327180417	10.47276709	10.02549276	10.38840887	9.514239526	9.478274	6.855227848	9.846933133	9.914703519	9.415772622	8.497685542	10.58469706	9.74639732	9.543092247	10.00350182	10.539467	7.959462168	8.559264937	9.99172058	9.895128967	8.96775953	9.152242246	8.8586207	7.120080064	9.669961165
CD207	10.98813541	11.34555623	11.23089569	10.35583505	10.87853397	11.23161289	8.84114148	11.46235871	9.914367255	6.759291713	9.254324284	7.35547489	7.401211717	7.173510465	7.363361538	6.987054898	7.280673093	6.370195181	6.372009886	10.0000522	7.226866067	6.860020499	6.317131505	7.746215529	8.731050779	6.701870125	7.782761004	7.432970587	8.954717577	7.677570258	10.85331123	7.295579668	6.993642915	9.503980343	9.077970522	7.529247492	7.993583663	6.708930605	6.679812813	7.428591013	10.44371777	9.050911699	7.067356248	7.426405777	8.243098004	7.054823613	6.630617112	11.27465712	7.040515185
LOC90586	11.70617808	11.66830895	11.85970604	11.61175382	11.57246025	11.26955772	8.887748949	10.88249799	10.05170571	9.15614032	9.506552569	7.818728262	8.512402651	9.303363133	8.750997425	8.979434643	8.793798855	9.787406576	8.593759173	11.38537841	8.403226516	8.952928552	9.82776048	9.349457507	9.505012651	8.36731921	8.470283761	7.938046068	9.256367849	9.234431919	11.8402164	8.327936072	8.850257378	9.107195455	8.6383681	8.423662647	8.866874974	9.978884457	8.638452857	8.9672544	11.38530995	9.696403812	9.244940321	8.884846663	8.895724426	9.464070439	9.173666834	11.22943786	9.429836814
EIF3H	6.337162367	6.335135143	6.462501601	6.405131005	6.398770428	6.364474853	10.06496868	6.363341751	9.973448221	10.03205158	10.16465081	10.08465648	10.31623196	10.2999416	10.01360406	9.871689731	9.891919367	9.459561457	10.37272677	6.810460351	9.595519055	9.796380346	10.03475915	10.34604737	9.060143687	10.43195872	9.702239648	10.14199286	9.035717102	10.2470534	6.379297196	9.501511614	9.570165286	9.321544218	9.121152548	9.998462129	9.058713081	8.836456394	10.38641383	9.398858524	6.434797142	9.395539349	9.818897812	9.419945981	9.535504725	9.350036418	8.896719904	6.415007387	9.52039052
GNL2	6.34013968	6.360068723	6.393682429	6.820911554	6.384432011	6.426819385	10.22541239	6.353194957	7.954003425	9.904868576	9.826205009	9.974940302	9.454567254	9.915588796	9.741776395	9.823130812	9.387134865	8.515829261	9.897696733	6.354659657	9.693070099	9.439955781	9.722182803	9.332051267	6.636255798	9.926628133	9.449046051	9.4973981	8.879853708	8.900618423	6.409075817	9.148510354	9.032460804	8.868160535	6.497903301	9.552407553	8.764167788	8.196421718	9.636119199	9.459198947	6.541493956	8.881657341	9.173271195	9.391028572	8.446452935	8.443015584	8.225622846	6.49045739	9.468984113
PCMT1	7.191079014	6.861229844	6.936833245	6.640737995	6.651249231	7.159899425	11.03405458	6.836203554	9.783537582	10.17748735	10.53970171	10.84570619	9.656384764	10.62147536	10.17857969	9.81700802	9.637148935	8.739913695	10.87413505	7.46901047	9.555501574	10.34308354	10.73197972	10.18087103	6.980995656	11.03643157	10.84088969	11.10860913	6.81493371	9.930714857	6.798907378	11.03953718	10.2871962	11.16410937	8.454366443	11.29641447	9.598391099	8.926366041	10.65102759	10.70394638	6.654783094	11.21811247	10.90766337	10.6783263	9.589226239	8.100936148	8.321978343	7.268727096	10.15021399
HOXA2	10.06754573	10.375584	9.789380265	9.957657901	10.15152676	10.29714063	8.195502796	9.775913817	8.979283757	7.120044392	8.328893976	7.43252154	7.011379599	7.487500547	8.27775278	6.884320195	7.791294608	6.790524992	7.060729439	10.76655799	6.644555978	6.885317311	7.702866278	7.308545798	7.470365772	6.784498718	7.993940168	8.068345482	8.816929161	7.589287315	10.45514122	7.465975803	7.26026471	8.021954084	6.925127219	7.820933191	8.566381544	8.419712587	6.831088537	7.317058906	10.60993214	8.470988303	7.750441171	7.693632309	6.629749149	7.938783445	6.801777154	8.757796969	7.653186185
ST8SIA5	9.592045025	9.723314834	9.372855724	9.908186759	10.08806069	9.576557922	8.332219663	10.58405665	9.381421197	7.486265869	8.057219505	6.913483305	6.39067247	7.28555588	7.024315041	6.932275137	6.999414136	6.521491316	7.051668791	10.39997638	6.933107815	6.750960154	6.783220419	7.120116411	6.604552386	6.879822487	6.435694249	7.183390097	6.441647665	6.346673163	10.72896507	6.360467144	7.022331973	8.302353535	6.565644914	7.135189183	6.71508016	6.469206741	7.959401429	6.915630308	10.64195654	9.156741691	7.101281276	6.847478449	6.31919486	6.366150376	6.376919751	9.945994174	6.785335132
TMCO1	7.049879394	7.652716358	7.167671811	7.421782104	7.005888972	7.882534586	10.25836576	7.047998936	9.655031842	9.960992974	10.35106392	9.801886739	10.11780641	9.941320047	10.1847313	10.23805378	9.90996532	9.943800813	10.36393625	8.006787481	10.21930792	10.80285636	10.14115218	10.18913887	8.902329742	10.05461755	10.02549276	10.166208	9.440051837	9.60199543	7.449801755	9.927025704	10.66189983	9.536833479	8.912310402	10.1081962	9.976825861	9.708825347	10.32231502	10.09548724	7.596519766	8.952938775	10.37824892	10.26117851	9.580359631	9.470339899	9.055707488	6.522997721	9.899301536
PNMAL2	9.281753564	9.706788753	9.130875531	8.704602783	8.903614091	9.396535093	7.58881709	9.274317925	9.12449321	6.806273155	7.676900732	6.769645243	6.301233243	6.877940036	6.465998695	6.644329148	6.813124582	6.354442587	6.712828964	9.549643188	6.801037275	6.612134765	6.720674818	6.387742396	6.827240813	6.715598657	6.826752934	6.450767581	6.386174788	6.487528344	9.378864219	6.966080113	7.008189454	8.214757385	6.414182948	6.724120275	7.800435878	7.839549823	6.379722694	6.818752618	9.504586295	8.211029171	6.415498459	6.585554304	6.466457811	6.482443209	6.564358343	8.877634692	6.649817533
LRRC16B	9.246038976	8.787973712	9.906919736	8.160881626	9.550892248	9.049527701	7.347690374	10.17971421	8.968914268	7.088289389	7.853225963	7.029737848	7.625951018	6.790326197	6.921204719	6.959668405	7.273331811	7.213728109	6.816942786	8.820551085	6.78909391	6.714588807	7.09002192	6.7905114	8.401258729	6.811935467	7.343009914	6.961906479	7.171369753	6.717170288	9.106721665	6.865734791	7.231882214	8.532941578	8.113071911	6.556904201	7.604907928	6.912874958	6.510154071	6.846286446	9.232248897	8.507184937	6.810795213	6.585554304	8.107299891	7.452141684	7.858566619	10.19200274	6.947103083
CDC123	6.360988043	6.331292525	6.346740404	6.354629719	6.318606663	6.524117433	9.917570277	6.37310033	8.535534927	9.353772119	9.795286853	10.21758487	10.05702071	9.327867467	9.672742243	9.616136048	9.988809105	9.714900289	9.892027845	6.376872491	10.53371158	10.17360948	9.678225649	10.05673708	7.213664314	10.09748573	9.937222767	10.43704508	8.821574844	9.054816976	6.350763202	8.92191138	10.2871962	8.398736337	9.392986543	10.24264724	9.535861625	9.483843945	10.14125987	9.96670919	6.28859292	9.141821899	9.865265581	9.943862799	9.189797474	8.490201835	9.49352097	6.293536017	9.908675938
CARHSP1	7.571093204	7.79636275	7.447309111	6.870929253	7.693653541	7.577597147	11.35024409	8.022559207	9.15548468	10.9234828	10.86468495	11.40929447	10.2222722	11.02691522	10.98900045	11.57543466	10.53414657	8.767478005	10.95421241	8.003470215	10.57767364	12.26558845	10.74762245	10.59581943	7.895611518	11.12736665	10.69261529	11.43584453	9.554563348	10.63746622	7.458035247	11.23784529	11.40206772	11.38373174	9.040175756	11.31410159	9.443355838	10.0486628	11.36308394	10.83841156	7.268999509	11.28775058	11.31158439	11.48212102	9.405702971	7.701052273	8.819484825	8.179505362	10.96195774
C10ORF27	9.160828462	9.567186839	9.499857475	8.66518987	9.432922473	9.733329305	7.726688318	8.103781437	8.590110061	6.623556863	7.490755025	6.322313396	6.412029215	6.648098623	7.092777273	6.514710089	6.422264751	6.830293234	6.906712658	9.715386967	6.429214515	6.637052672	6.68797508	6.433773049	7.104694999	6.848314243	6.580185848	6.749893116	7.092199985	6.487528344	10.09384868	6.734073402	6.461264282	7.910723342	6.744780848	6.410283094	7.252630621	6.469206741	7.193886475	6.719058771	9.601801312	8.246566366	7.025361436	6.423964881	6.503680828	6.976522392	6.578104451	10.03015363	6.631535554
COX4I1	6.998136999	7.108511993	6.574493813	6.967542923	6.852082038	7.159899425	11.89302621	7.59799518	10.30854549	11.34696128	11.97470413	11.67977042	11.20121076	11.64640249	11.69274852	11.45442843	11.02559193	9.213277451	11.61851684	6.913349152	10.82249822	11.79745116	11.53350951	10.95136986	9.006620596	12.00358339	10.96012539	11.80581282	9.780998747	10.59566597	7.055703229	11.93755616	10.80655539	11.93941142	8.524868765	11.5733687	10.10907943	9.450693946	11.56578681	11.88050781	6.849759963	11.33600823	11.77880834	11.42881384	9.692586441	9.31600624	9.212056481	6.70609414	11.52032177
TSPAN17	6.780083888	6.766692177	6.936833245	6.932196226	6.94695787	7.107366436	10.74104581	7.038058631	8.535534927	10.12676665	10.27897658	10.33854698	9.90122368	9.590199962	9.960650356	9.31672101	9.918914846	8.35146769	9.21795788	6.613711845	10.23477632	9.705357405	9.700333669	9.835984191	6.315537046	10.08684206	9.898288309	10.34452639	8.624479872	10.0819942	6.984092882	9.426745146	9.419276709	10.01461395	8.098616039	10.12946493	8.797851516	8.764571956	9.730822506	10.06729282	6.33259038	9.547914662	10.53214742	10.14349057	8.428471651	7.897647298	7.589749096	6.384661678	10.15021399
C11ORF2	6.648318538	6.611014196	6.951428507	6.816623709	6.969020586	7.381599184	9.925995323	6.995606869	10.15870911	10.16745251	10.37911979	10.61452061	9.630492396	10.32505883	10.44352974	9.692438593	10.12013931	9.879942921	10.66532982	7.00958178	10.19580884	10.03877913	10.56664601	10.18087103	9.070605485	10.6046645	10.51556237	10.61600226	9.213842598	10.41448699	7.188581854	10.45153227	10.2871962	10.76258293	9.499973093	10.85023289	10.0932667	9.733073523	10.61868301	10.84937029	6.620113993	11.20928423	10.79362614	10.55583791	10.00991918	8.76148197	9.546643144	7.040299054	10.50512947
PIGQ	7.102277757	7.089458232	7.480681613	7.432318543	7.639834586	7.75978027	10.45146492	7.40883451	9.266775121	11.07965152	10.54613833	10.43799149	10.68040005	10.39896889	9.857839753	10.86536086	10.37536022	9.346644624	10.9613952	7.381264755	10.16392878	10.83665641	10.45430326	10.21347957	8.885583164	10.20127737	10.50660073	10.62118379	10.28569623	10.5487614	7.188581854	10.03520943	10.66622288	10.27409648	9.392986543	10.1081962	10.79678441	10.17638156	10.15595334	10.37128403	7.040544012	10.34391153	10.95659454	10.26739346	10.46015263	9.497707547	9.80010012	7.999270024	10.56358981
MGST1	7.597590636	7.17456541	7.79755745	6.973964336	7.727459713	7.502051586	9.308503602	7.604290945	10.46849396	10.33105691	11.11044181	10.76198305	9.559023076	10.49984569	10.21528807	11.01061624	10.54703465	9.860312246	9.969683366	8.116686312	9.98725939	10.7520659	10.5114625	10.16410114	9.906442239	11.31107352	9.838758207	10.95481233	8.740850707	10.3671531	7.337029265	11.20501761	10.67054078	11.49538935	9.888815001	10.41790198	9.828466304	8.242122616	11.25682447	11.27668336	7.515642508	10.90604609	11.67462091	11.07929267	10.28701914	10.94812145	9.844615481	8.452091819	10.50512947
OR56B4	8.959514198	8.797513732	9.677141923	9.417696115	9.635072154	9.029677673	7.487229351	10.24263907	9.655031842	6.425622298	7.474261503	7.527440446	6.409440054	6.422845165	6.495161785	6.412353517	6.599341429	6.41879081	6.46012956	9.025425079	6.506060322	6.401590497	6.370287704	6.418162583	8.611176329	6.464137585	6.455423652	6.523173309	6.513166144	6.368715792	9.750246416	6.707909169	6.411678534	8.434481002	6.67599632	6.329850343	7.403808133	6.442339657	6.538460912	6.491352507	9.509600968	8.019436789	6.482808804	6.480418656	6.374987471	8.203374434	8.076285474	10.24137352	6.393652222
CT45A1	9.957542843	8.982398272	8.722855626	8.997211113	9.085063655	9.405366533	7.207794248	10.41394062	8.164352439	6.385123777	7.308858504	6.761468551	6.656652869	6.435952537	6.306709282	6.293063513	6.356168394	6.373061713	6.394827755	8.137032784	6.344077945	6.358387099	6.322258765	6.551221809	6.406346275	6.313936621	6.469868825	6.394953829	6.436713166	6.793769325	8.695096407	6.298880841	6.311299798	7.692254669	6.47273902	6.3189972	6.372255174	6.493028436	6.307781473	6.406878525	9.308995647	8.195554783	6.390483726	6.444619415	6.705798695	6.371562715	6.32215309	8.461599924	6.470646596
DRD3	11.76723957	11.62209833	11.81378503	11.02377267	11.02522102	11.65081752	8.731241733	6.384631698	9.444449727	6.703566166	9.057021599	6.908139467	6.406867605	6.648098623	6.401728853	6.434497768	6.282106581	6.965282338	6.805598822	10.7330133	6.352109491	6.389438201	6.337431752	6.590585329	6.447894727	6.513187108	6.377289572	6.439406432	6.490917976	6.396114166	10.56476191	6.357072928	7.529745581	8.802835404	6.47273902	6.870070229	7.973438194	8.827913573	6.562749416	6.614925673	10.6729107	10.03315319	6.295725726	6.594724345	6.862879574	6.54553481	6.492218321	10.19200274	7.04511848
C17ORF50	9.743412466	9.503713085	10.62941386	9.853228082	10.81782805	10.78805479	8.072194345	9.695246244	9.76772857	6.449316369	8.752819294	6.361478114	7.017471122	6.350281438	6.304652003	6.590925576	6.425484979	8.253818972	6.363301201	9.488500397	6.553160672	6.637052672	6.606418647	6.326070219	6.676816936	6.450797018	6.752461897	6.80252515	6.472261155	6.426739458	10.70278936	6.819253948	6.559603612	9.043606806	9.056368206	6.333026075	8.226868433	6.922730661	6.41111591	6.421007024	10.76932297	8.358837831	6.527068962	6.93623282	6.819069218	7.092332667	6.959809802	11.00352441	6.570748755
SPRYD5	9.389474627	9.178885218	9.207555423	8.547795033	8.798346728	9.051713243	7.464429707	8.462856539	9.580900686	6.368219264	7.186930541	7.346641662	6.475592178	6.450007279	6.420252174	6.555810677	6.369588735	6.651034981	6.54200527	9.644811939	6.52337342	6.491677828	6.530403593	6.449210507	6.91696319	6.408340593	6.727085109	6.468484217	6.316971609	6.621742806	8.914976397	6.591257998	6.38082241	8.408634919	7.650325136	6.741907564	7.747875722	6.708930605	6.407497015	6.439713147	9.201398866	7.431477416	6.554615074	6.646811041	6.753589844	6.644023369	6.357014316	8.577284128	6.422757773
OR7E91P	11.75221353	11.98182454	10.92591041	11.12566024	10.76925041	11.70090765	8.609214336	11.62790774	9.381421197	7.472211508	9.226305906	6.394344837	6.365792832	6.886442035	7.004839541	7.298633676	7.06297244	6.437696092	6.980818435	11.09639192	6.387797419	6.723940145	7.612686247	7.126594694	6.363479682	7.399066364	6.394255889	6.970742999	6.395773785	6.461563461	11.11262806	6.916683982	7.347233586	8.318193866	6.380811691	7.131160643	7.922114973	6.391847092	7.464905735	7.169642715	11.33152505	9.887210001	6.956625167	6.808961855	6.374987471	6.277238828	6.395752594	10.75209245	7.115698635
KRT71	8.856930683	9.391094495	9.550136266	9.374281376	9.60738101	9.714822953	7.404515206	8.732325077	7.636320592	6.45642396	8.047965769	6.347459743	6.364089058	6.335556245	6.328429894	6.42072741	6.387315561	6.631947546	6.443860561	7.381264755	6.399585904	6.502180642	6.314193873	6.50211291	6.443430145	6.327067008	6.330733395	6.340463532	8.735791101	6.35635063	9.699561326	6.255659876	6.845576626	7.936513289	6.949399993	6.362337413	7.386578682	6.562730116	6.429589832	6.39205934	9.796372259	8.016757587	6.351449618	6.45537095	6.585521124	6.635675392	6.42232435	9.64929656	6.345545199
CEBPD	6.524271	6.560790318	6.662246128	7.038791734	6.695690611	6.667058957	9.03105143	6.708427274	9.145173986	9.704816105	9.326391565	9.456643931	8.315469997	9.679610878	9.974000102	9.49285579	9.298460311	8.418940104	9.441148772	7.223933119	8.719653053	9.245143181	8.621581694	10.48277676	8.096658123	9.134669227	9.145403147	8.993852673	8.122934871	9.678103201	6.876090597	10.06634282	8.393989408	9.651633032	8.600996648	9.691860664	8.098062849	8.384182372	9.684152827	8.999034006	6.779817353	8.254089504	9.019790132	8.704093415	9.386680376	9.501412794	7.601977578	6.829883405	8.11186481
PPP2CA	6.574438156	6.568333997	6.465359199	6.675280859	6.739462133	6.886594447	10.13135586	6.389861777	9.838211529	9.643226468	10.26419374	10.22766374	9.656384764	9.925911529	9.800758932	9.698750848	9.504054635	8.438124196	9.863379589	7.14026309	9.300344883	9.999677596	9.814021286	9.483523495	7.907069526	10.12912609	9.96282215	10.23706478	8.610297944	9.743370229	6.388147874	10.52289412	9.81582773	10.70781427	8.454366443	10.16615337	8.758379855	9.0274609	9.922506431	9.988542466	6.576700066	10.44820948	10.51081966	10.45169873	9.489838165	8.38056172	8.081715666	6.581785336	10.02362956
SLC39A14	7.530584538	7.440159857	7.391012041	8.485373442	7.441232703	7.763218756	9.134325903	7.473983364	7.582348591	10.07995198	9.805680673	9.950960996	10.35883711	9.815653715	10.96312343	10.00642416	9.208433761	9.000575544	9.810454037	8.202880931	9.654393169	9.778366751	10.07697799	9.613550542	9.421520497	9.668443028	9.04210143	9.996529335	8.459759774	9.396287044	7.0735502	10.77384708	9.334845634	9.939546857	9.969030213	9.326123561	8.335186246	9.168882263	9.740002567	10.29973262	7.040544012	9.831819298	10.56907329	10.02883484	9.544542805	9.40671946	8.462459628	7.799032157	9.135569032
SPAG11A	11.67466117	11.24001386	10.56691248	10.65456905	10.58532468	10.35523906	7.957005159	10.13287365	8.37093741	6.375050866	8.604671806	6.528860723	6.351231895	6.301240728	6.370977959	6.426187543	6.312211382	6.45875569	6.364985748	8.003470215	6.606083306	6.459433819	6.658273177	6.425779183	9.126626865	6.454014194	6.379139178	6.376172017	6.906750835	6.536394304	10.30325801	7.037454544	6.808613208	7.230047666	6.405385711	6.341586014	7.740138492	6.627247793	6.346113711	6.484516503	10.54233047	7.95872362	6.431336316	6.396028354	6.316892088	6.414918733	6.371545486	10.00673645	6.491492361
MYOCD	10.15616291	10.1940731	9.771525265	10.26495808	10.5304222	10.40037806	7.723046984	10.58405665	10.1965994	7.12782179	7.902632942	8.061669745	6.890442454	7.276122443	6.384647277	6.707500522	7.791294608	6.651034981	6.418578315	9.4090873	6.984524212	6.478495502	6.859357782	7.251772914	8.793132384	6.441578629	7.365526595	7.382638458	6.742581753	6.595093511	10.31463942	7.403959471	7.000965723	8.434481002	8.474192615	7.342864668	8.174309355	6.423944284	6.595772384	7.122493418	10.00408298	8.993577303	7.520754427	8.095793069	6.364441653	8.352245729	6.492218321	10.49675465	7.798137377
LOC100128731	6.330412179	6.348720393	6.409436626	6.35990221	6.380317895	6.537389678	9.951107403	6.346753296	8.315957864	10.43484762	9.434381631	9.143938838	9.474093376	9.745508878	9.575375256	10.08420933	9.286580158	9.46524356	9.86915058	6.398530063	8.911912882	9.662043197	9.685624139	9.434033891	8.323226243	9.422755852	9.349320362	9.546000457	8.36322954	9.058108528	6.372319486	9.148510354	9.228544009	8.603613269	8.63615425	9.559242994	8.645865022	8.882857622	9.693592048	9.554569846	6.408986364	8.546868574	9.529269887	9.017824341	9.396206016	9.385871625	8.388384734	6.477777269	9.012481765
RRP7A	7.578769395	7.60416058	7.696262497	7.252810034	7.959257064	8.232423141	11.08294918	8.622573682	9.417766827	10.64554297	9.465489569	11.06736634	10.10442831	9.858127137	9.857839753	9.9720502	9.900967001	9.30116501	10.2830954	8.705131043	10.63301164	10.07185079	10.04693066	9.553318107	9.799313603	10.59604109	10.19530995	10.33899144	8.477471888	10.10501418	8.052154377	10.29546841	10.81074825	10.17254276	9.755438652	10.03751726	9.932441389	9.825443828	9.85512855	10.25994244	7.467109473	9.696403812	10.27795474	9.755601287	10.87023796	9.511263135	9.648704058	7.682335694	9.634260107
DSCR10	10.18019016	10.46698592	10.22981722	9.407018858	10.62353499	10.45525119	8.24664316	10.52980704	9.505141732	6.51104265	8.696978096	7.232358318	6.425243449	6.701129417	6.74077179	6.765433086	6.432262935	6.867277293	7.467802331	9.138810868	6.644555978	6.785206521	6.483083816	6.983555738	6.789278296	6.960121524	7.025276168	6.345689892	6.834587544	7.854280738	10.08046626	7.037454544	6.964194347	8.833983251	7.076856912	6.385495709	8.72671963	6.797985692	6.382416749	6.670452285	9.962484191	8.05206595	7.758634555	6.463242323	6.509126822	6.635675392	6.954533955	10.33468501	7.33656662
LOC441268	11.08390943	10.98030061	9.787766124	9.337656714	9.689396277	10.67803144	8.32605286	9.730072484	9.134842517	7.135455179	8.471827138	7.141237672	7.283603095	7.349789646	6.957454674	7.410082752	6.969843926	6.641942503	7.326472717	11.01446535	6.951701641	6.776617205	7.161204224	7.244357629	8.335997579	6.960121524	7.510995621	7.171996612	8.105512438	7.209433125	10.42385454	7.087710584	7.764054256	8.350217851	7.051928823	7.32734313	7.564952629	7.438666744	7.22683019	7.382371188	9.368893503	6.782562667	7.276012652	6.982055364	7.61416715	7.988676511	8.548907344	8.719036894	7.303196833
RPL11	6.698118381	6.704198206	6.652816896	6.675280859	6.790888112	6.740963157	9.426806214	6.999480991	7.509716815	9.661839515	9.752788576	9.323618462	9.384562249	9.499193985	8.956833311	9.792406646	9.32591302	8.285273632	9.980493704	7.163086311	8.938650517	9.108554328	9.714928143	9.592002404	7.750819	9.565141221	9.031859555	9.260707552	8.570926581	8.486768983	6.647997098	9.762786283	8.761326774	9.373193567	7.502322266	9.201794927	8.019896832	8.718447476	9.730822506	9.545327835	6.371952882	8.907944829	9.353747427	9.818489366	8.341561768	7.609446611	7.617990652	6.769030075	9.800710156
MALAT1	9.943145977	10.15013426	9.723387605	10.85711015	9.768338795	9.787152103	7.58881709	9.908970618	8.702714977	7.268589708	8.168152062	7.538740771	7.360173801	7.251518714	7.3824972	7.544547603	7.280673093	8.245721451	7.605009245	10.42760978	7.350360093	7.306978022	7.603379733	7.828985186	8.185660233	7.423861907	7.556122536	7.290560317	8.525094875	7.966195001	11.16391628	7.838739878	7.602092834	8.258623851	8.078385151	7.495258267	8.5585031	8.166150878	7.287532988	7.369475488	10.49433438	7.512683498	7.514313078	7.700676624	7.686192227	7.736090008	8.351790034	10.21199324	8.160101873
ADD1	6.626758421	6.582266617	6.626057948	6.625310442	6.549228307	6.861514849	10.30534894	7.090136	9.062198426	9.870597119	10.65904724	10.37984971	9.73952705	10.070652	10.0331695	9.5257246	9.560932828	8.554161201	9.936840791	6.810460351	9.440121768	10.09366135	10.07697799	9.774505165	7.177746941	10.276011	10.25480353	10.29425975	8.473564729	9.980581145	6.822200744	10.53068327	9.837320853	10.49825271	7.658653627	10.57991891	9.40243518	8.402075716	9.955314757	10.44105651	6.644723981	10.67939559	10.27795474	10.52013721	8.697774622	8.514552487	7.89596431	6.526361941	10.12755988
OR5P3	9.105235751	10.15013426	9.615024921	9.112070198	9.35574802	9.787152103	7.859135506	9.951711262	9.145173986	6.396343168	7.864542337	6.373024706	6.876324042	6.432431546	6.408099013	6.65103551	6.848266222	6.34708432	6.63966956	8.461836717	6.815926688	6.615671334	6.355758217	6.445328495	6.412805244	6.699134886	6.888408603	6.819485232	6.824338152	6.429780762	9.202216289	6.448700643	7.271104895	7.839488979	6.847858217	6.528288147	7.76314749	6.593472209	6.55690529	6.364207582	9.441440134	6.983979694	6.502445616	6.45537095	6.466457811	6.363479667	6.571067594	9.620044065	6.740755719
TNFRSF8	9.203574156	9.133572723	9.083724509	9.033854915	9.579323686	9.804557908	7.451919899	8.906032662	9.15548468	6.386889354	7.629837485	7.296080997	6.744158711	6.34097416	6.527211951	6.331330015	6.813124582	6.364924405	6.557940279	9.058223982	6.333990814	6.409302311	6.383489382	6.642425481	6.575598115	6.317815714	6.323217606	6.333814306	6.490917976	6.499959698	8.561594758	6.342904621	6.345546681	8.101469406	6.704058121	6.365736106	7.537778591	6.635339545	6.765270641	6.549682202	9.383991587	9.283187136	6.405571453	6.335296005	6.372790975	6.572161263	6.593152507	9.894973947	6.446912696
CREB3L3	6.675167953	6.759956017	6.825598417	7.038791734	7.070656308	6.891674151	8.609214336	7.171221109	9.703734996	10.2268481	10.39299468	9.757063372	7.936584542	10.63377321	10.31679448	10.59471848	9.739953123	9.670068165	10.32840015	7.348397331	8.364334969	9.649566108	9.089084451	9.91621858	8.595342678	10.5700382	9.878590382	9.782776595	7.981368107	10.31331506	7.00120796	10.90306303	9.706129231	10.94759417	8.514455108	10.63258866	10.54798664	8.479325407	10.47754011	10.06020981	6.513919247	11.05506089	10.55330569	10.43545527	9.918938271	9.469087512	9.114902528	7.522533899	9.451756068
TMEM102	8.684435718	8.252164994	8.777581761	8.017716671	10.07721867	8.960571522	7.607563619	9.972759056	10.50153336	6.469026103	7.2525102	7.511207437	6.637923782	6.528019711	6.602114001	6.397015262	6.468835367	6.401358307	6.610757122	7.042394825	6.616718762	6.399829448	6.581825215	6.767204863	9.311445759	6.517000691	7.521406651	6.671944638	9.738594313	7.080606324	8.189534617	7.14792398	6.704297224	9.470589482	7.682943497	6.888974013	7.800435878	6.797985692	6.538460912	6.614925673	8.464333406	8.347004951	6.353374026	6.484550224	8.450015371	6.779633648	6.453613387	9.907941807	6.504955217
HSP90AA1	9.822947538	9.195986575	8.917348804	10.71239105	8.152106247	9.075526075	12.06069348	8.331522762	11.69393767	12.27030987	12.42152677	12.28920462	12.18666678	11.93733161	12.1235422	12.33854688	11.86356569	10.72519865	12.61474845	8.616767027	11.54501039	11.72560019	11.97138296	12.08334309	8.95105312	12.21455334	11.84152719	12.27391668	10.61039119	11.42980667	8.407987188	12.47281658	11.92700482	12.36738533	10.586663	12.42495182	11.13455634	10.98617923	11.84813404	12.24248556	8.788782222	11.72851449	11.93224433	11.99764575	11.36048714	9.937289345	9.628755251	6.8803898	11.77977636
CD1A	10.63132179	10.96410697	10.4212595	7.827122463	9.662406975	10.87397373	8.667423657	9.930446892	9.286448058	6.466484423	8.378287434	6.9560524	6.883550362	6.890543672	6.6293226	6.72700915	7.000495849	6.723543091	6.722148068	10.38114789	6.464504417	6.522400164	6.355758217	7.053763627	8.651573441	6.718357549	6.922699867	7.295597648	6.946209644	6.480342739	10.49589789	6.916683982	6.876178199	8.661553092	6.609807472	6.715166319	7.645551303	6.738563024	6.41111591	6.453607583	9.583602919	6.427211731	6.370200113	6.988073891	6.407631871	6.626315525	6.881657474	7.999270024	6.820074502
SH2D7	9.302545132	9.094210433	9.038686479	9.601117602	8.918899002	8.729873169	7.599225724	8.39215302	7.430009693	6.337405331	7.559485381	6.342643088	6.656652869	6.509179328	6.310936901	6.434497768	6.340580296	6.472661169	6.308354529	7.977445219	6.460229064	6.348376248	6.471825628	6.333181467	7.034058667	6.291849049	6.855719158	6.348532775	6.427435358	6.377049157	8.708190653	6.353848617	6.335790814	7.257255022	6.549431151	6.321790453	6.337214445	7.940995599	6.391748177	6.296268461	9.659200256	7.604682559	6.385743585	6.585554304	6.66721843	6.644023369	6.530357906	8.071602072	6.580855093
C3	7.958725781	8.237692766	7.411178273	7.948509157	8.362407922	8.116718917	10.89327743	7.351159022	11.01523676	12.21009872	11.23329816	11.62914328	10.77439233	12.08306424	12.26949854	11.79650287	11.814704	10.8005127	11.27737432	9.395876161	11.80401963	11.93696594	11.81351457	11.76465449	11.13946	11.75413476	11.75625539	11.75001423	10.50370423	11.8629717	8.820014286	11.95665151	11.85911083	11.63205524	10.37461579	11.89736024	11.67290836	11.42696396	12.12713956	11.78673809	7.829078077	11.11342505	11.52049554	11.87123709	11.59271714	11.0341547	9.716691096	8.00871111	11.86924496
RAET1G	9.807307068	8.988000734	9.936216904	8.95278338	9.148001051	9.079814999	8.117348614	7.776771575	6.976358355	6.679021171	7.757066083	6.450273383	6.301233243	6.626766036	6.626199019	6.308580025	6.312211382	6.485224877	6.375564434	9.230889597	6.735772641	6.447045406	6.613258777	6.664669119	8.690790196	6.323886372	6.806793736	6.351709251	6.732691368	7.303675588	9.408705006	6.532423935	6.350377863	7.265876011	8.199998552	6.344935367	6.382480995	6.388597957	6.538460912	6.723681864	9.410425403	7.372636998	6.383461011	6.339625329	6.61288369	6.342896682	6.40609557	8.239404572	6.527031176
DAZ3	8.809177181	9.47245742	8.971826028	9.156634999	9.243295802	8.936346366	7.528406937	8.797650841	9.646860442	6.318241804	7.409067475	6.632707416	6.644607467	6.355209062	6.326985671	6.386567813	6.4886944	6.514192969	6.360061621	8.447681644	6.565319592	6.5837646	6.399723644	6.379289304	8.133847267	6.48706216	6.64037731	6.388557472	6.451552454	6.426739458	9.520674845	6.384111262	7.049486819	7.891683029	6.327319308	6.439430388	7.65418371	6.527945766	6.37049642	6.354401906	6.341261093	7.871544308	6.471714554	6.393241434	6.650820593	6.84436829	7.487849	9.519042418	6.314020002
BCKDK	8.227117514	8.362507133	8.256863259	7.581815526	8.450163737	9.285514433	11.47833985	7.953269907	11.20581578	11.42807979	11.60942289	11.71073406	11.48648313	11.60733962	11.10099464	11.66435825	11.87557947	10.15581953	11.59926865	9.088729334	11.40932654	11.63052802	11.42695474	11.21746481	10.41147544	11.86241983	11.69236118	11.84321554	10.36568369	11.78010746	7.55006949	11.79828395	11.91865207	11.88092316	10.59222782	11.69988037	11.14919259	10.87126376	11.69085295	11.76441981	7.678541703	11.81172715	11.83600552	11.7072596	11.38801217	9.976243182	11.15899955	8.786863478	11.98011914
DHX37	7.501214267	7.628890812	7.401307829	7.623948821	7.368663548	8.301512761	10.47288727	7.490902664	9.296205396	9.870597119	10.45426004	10.70314765	10.24769479	9.761814748	9.960650356	10.22836634	10.11224089	8.715610389	10.62992857	7.659031825	10.01336411	9.796380346	9.834592699	9.872873874	8.471131841	10.02194	10.06213534	10.6315357	7.616223517	10.07036619	7.143153036	9.954731397	10.55623568	10.31132261	8.902093884	10.08670344	9.976825861	8.516094663	10.45975619	10.32595965	7.427220655	10.32932582	10.47303443	10.22961486	10.27143148	8.557709834	9.262462056	7.924672557	9.989547666
RPRC1	6.928169464	7.194947048	7.049602797	7.252810034	6.890450944	7.183014469	10.77890563	7.410684398	8.377052934	9.050152927	9.988264246	10.37075422	10.31008247	10.18248876	9.793496262	9.686118962	10.02266406	8.543451012	9.828299339	6.602794851	9.898333565	10.10988874	9.625592055	10.12961071	6.764902567	9.88607182	10.30669537	10.54304076	8.461744664	9.992824543	6.93645591	10.08169128	10.14935826	10.33542757	7.698720067	10.4703372	8.067341767	7.967500797	10.11898689	9.776548205	6.743300002	10.48597477	9.698929927	10.40239991	8.446452935	7.049789903	7.30504336	7.268727096	10.21552755
PGBD5	10.89957353	11.17008768	11.46373984	11.3331339	11.70917768	11.37730828	9.122298852	11.76107501	10.48748931	8.878388655	9.4598976	7.639656843	7.374293257	8.376902013	9.032081847	8.608651532	7.141062434	8.212243911	7.185901962	10.50640843	7.608900373	8.961249032	7.395693286	7.200629238	9.126626865	8.421306131	7.914841449	8.465884197	6.303020367	8.958515925	11.11262806	7.726076684	8.308175985	9.321544218	8.729533353	7.558117125	9.788185085	7.262736408	8.097770706	7.249711934	11.28674518	8.979637122	9.294863666	8.766990704	8.391338297	6.951353766	6.439326315	10.56037803	7.382700705
U2AF2	6.403108306	6.468310228	6.333436445	6.547950604	6.440820488	6.475366004	9.205529527	6.35995775	7.529998987	8.34041605	8.870626823	9.289129272	8.875294108	8.872000947	8.85537835	8.63532348	8.21270137	7.517604784	9.053411245	6.336166932	8.048036366	8.866276313	8.388691109	8.623470878	7.56328785	9.057058449	8.491383578	9.181128078	7.495523716	9.104243727	6.55774486	9.620925089	8.901804592	10.08610922	7.548231545	9.685418275	7.580451772	7.759804883	9.024067362	9.517218016	6.392116187	8.90468264	9.11025944	8.793109313	7.656233176	6.360867541	7.214668997	6.533292219	8.89423604
SERPINB6	7.247116094	7.899771196	7.618123119	7.476125852	7.433049221	8.218484773	12.17327257	7.973243505	10.4145084	11.40018151	10.79609725	11.56063328	11.9773127	11.37788726	11.60824754	10.84706903	11.23413498	9.764681819	11.10165991	8.303433021	11.27543347	11.41302764	11.26125633	10.75413021	10.22155796	11.1791115	11.60556212	11.75355137	10.19511293	11.26986278	7.735935438	11.55510114	11.63328892	11.45010593	9.417445927	11.73668563	10.93463652	10.22676289	11.00231998	11.58837747	7.30536873	11.71667636	11.30269952	11.41436447	10.68248962	10.45219432	9.206580772	7.120080064	11.02164543
CEBPB	8.533957179	7.846932076	7.674054083	8.354365609	7.837048804	7.938102526	11.63351265	8.242404573	9.89933263	11.71601996	11.06442139	11.37340355	9.483770119	11.56756557	11.85149482	11.54192474	10.90125936	10.15581953	11.55456123	8.384688446	10.60856237	11.18983467	11.37836078	11.20591901	9.94056844	11.30412011	10.67578007	11.22834783	9.712540406	10.26261181	7.942100049	12.05830311	10.79816019	11.68204325	9.861127912	11.10439132	9.622502766	10.44081469	11.65850097	11.05064115	8.459239372	9.19639696	11.4415151	10.80881958	10.63991146	8.939277279	9.1967197	6.313030588	10.64898395
HMGCS2	6.904653412	6.992572604	6.877328774	6.949064291	6.903634282	6.945222487	6.622755413	6.895681016	8.22703002	10.78358008	9.595552905	9.43040422	7.167211166	11.28191725	10.78374399	10.69970681	9.658253825	9.103360927	9.717821618	7.206910406	9.440121768	10.46730939	9.820903404	9.326779767	8.87131598	10.32920692	9.104063043	9.372527655	7.455749521	8.613066797	7.219749657	9.915814681	9.562462772	9.306347291	8.753783897	8.938639701	9.416127179	9.416618936	9.596579767	9.590937191	6.579336917	8.944995907	9.411054422	9.042535897	9.700938653	9.106880056	9.240527012	6.847874553	9.411994809
TDRD12	9.574559152	9.945390899	9.10214102	9.948947932	8.846230611	9.34601353	7.449409712	8.449204707	7.582348591	6.520241808	7.066654003	6.494672998	6.642984879	6.368122352	6.509655987	6.518130442	6.439795564	6.660278144	6.548641525	9.266396477	6.599114112	6.566011642	6.783220419	6.30199857	8.094668501	6.454014194	6.426106838	6.500967277	7.001922185	6.435662757	9.137144788	6.591257998	6.452638266	7.171082068	6.917031256	6.793851156	7.074793648	6.514236536	6.407497015	6.389203509	9.831987376	6.385913346	6.454038317	6.633246243	7.152471496	7.199791269	7.177248961	7.628120862	6.439364271
SUCLG1	7.352656323	7.528570564	7.269179618	7.634126666	7.973616642	7.745890739	11.50119533	8.595483281	10.36290403	11.41765774	11.40683401	11.48973625	10.81013804	11.36210097	11.80376555	11.39652076	11.72161427	11.10031746	11.25807255	8.089137455	11.63377016	12.13846401	11.09986332	11.22513302	10.24677115	11.68300068	11.16410049	11.07553844	8.417004634	10.333118	7.795830101	11.25737723	11.23610313	10.70458098	10.00333073	11.35348579	10.54178597	10.81420821	11.32535794	11.27197492	6.538518113	10.21937526	11.1801506	11.71970244	10.80837723	10.20329385	9.240527012	7.646012038	11.00195431
A2M	6.466677313	6.487387044	6.438356191	6.663259776	6.522003095	6.62739989	9.896389673	6.535582176	10.28595836	9.395261368	8.728137147	9.666210052	7.544605892	11.62518363	10.94231833	10.97090427	9.817696049	8.330052335	10.38584454	6.779587899	8.962307948	9.560685388	8.648321173	9.536314894	8.980683825	10.20127737	9.53187464	9.782776595	7.51929117	11.08483068	6.627291651	11.27678364	10.24294705	10.88721256	8.645014323	10.67104858	7.696162113	8.32877378	8.492529907	10.65204335	6.401722604	9.209281342	9.392141839	10.85408883	8.486880217	7.922066114	7.368227158	6.386912825	9.810992494
SLC25A42	7.741816529	7.967746199	8.355216783	7.720490415	7.595577635	8.039394549	9.037178082	7.249483739	7.627321133	10.98016396	10.11643626	9.956982219	8.293745606	10.32505883	10.63234932	9.937105995	10.99046582	9.761976404	10.45026882	8.126898492	9.852814984	10.83665641	10.57082157	10.86119587	9.07844876	11.39959568	9.688308854	9.439683589	8.251665551	9.082270393	7.0735502	9.544752151	9.743086467	9.536833479	8.72538754	9.678956524	9.756992982	9.0274609	10.56916625	11.0145515	7.577260291	9.11556731	11.48755475	9.718229793	9.386680376	9.540559722	9.450140931	8.045206941	10.27716847
LOC791120	8.086340742	8.375260591	7.998141836	7.819192168	7.888991944	8.409587994	10.31611074	7.261998154	8.716367943	10.2653954	10.34398375	9.600724704	10.74339714	10.24004297	9.764137177	10.43752903	9.827158786	9.727566342	9.383998452	8.472984925	9.712256053	10.53358448	10.75152303	9.576960611	8.425597061	9.57935942	9.956449863	10.06744415	6.461502526	10.15011434	7.183543472	9.954731397	10.11247143	9.872526773	8.078385151	9.552407553	10.83056614	9.599542643	10.18496223	10.29313841	8.357829437	7.865321755	9.484729912	9.53562242	9.641625	8.668591093	9.091234985	7.466531945	10.54264972
KLHDC3	7.06314774	7.062549676	6.904693837	6.544415634	6.748765116	7.040161429	10.85507878	6.813998954	8.202408951	10.4787469	10.18819109	10.74938705	9.502946549	10.32505883	10.54432449	10.29455072	9.334976642	8.176763291	10.70036021	6.357274774	10.36011458	10.50725353	10.27688292	9.082032809	8.180988648	10.3387409	10.03165119	10.00307993	9.148281669	9.78539018	6.798907378	9.781185451	10.10623064	10.65586922	7.628746279	11.09969272	8.710446867	8.995672267	10.13386646	10.54550226	6.493697905	11.44065613	9.363415157	10.07300603	8.752420906	8.160068656	8.419856699	6.409097688	10.17241656
CNGB1	10.42093897	10.51030422	11.68651201	10.93271038	11.1031133	10.03911578	8.121334093	8.871118806	9.884197218	7.530379204	9.264114567	7.653732496	7.866863184	7.489355512	7.483672481	7.957421202	7.49318202	9.328741409	8.046881955	10.66269829	7.459633828	7.609853191	7.945283758	9.120050004	8.536625063	7.830643763	8.295608671	8.146283083	7.960757382	8.311564083	10.989277	8.458691738	7.83384435	8.987341073	7.928738008	7.595841574	8.696016991	8.319203507	7.705507988	7.937298324	11.11561964	9.095826869	7.719241466	8.544530169	7.876028242	8.217904635	8.644073529	11.06190178	9.24563369
FAM163A	9.233342133	9.593886188	9.141252502	9.311656361	8.926457401	9.279116105	7.817498767	7.960391012	8.358481237	6.363206054	7.769390363	6.728576367	6.727570672	6.476110145	6.351363732	6.552473635	6.665212719	6.383005841	6.670615503	10.32260577	6.387797419	6.653418752	6.457289126	6.57883937	6.497751053	6.790709037	6.362973596	6.40179225	7.099539514	6.411242763	9.73351037	6.46587686	6.733774554	7.458028298	6.519150932	6.456409429	7.959870428	7.891036079	6.385412765	6.302004472	9.37798761	6.331159155	6.58921046	6.717644409	6.46237653	6.366150376	6.615416891	7.845710768	6.682316095
MSRB2	7.00346991	7.208315538	7.142655665	7.121091946	6.592938022	6.840509383	10.87417515	6.595248778	8.60410004	10.23656035	9.618860175	9.883648044	8.659162809	10.12751196	10.0266645	9.81087403	9.340135525	8.379152702	10.2922386	6.810460351	9.001277266	10.59430947	9.79322279	9.043454013	6.399993783	10.20127737	9.441189496	9.775521141	8.117951859	9.286924423	6.702018838	10.27315451	10.45458321	10.23112811	7.559405767	10.36998018	8.831565158	8.672797545	9.596579767	10.887437	6.718684348	9.894937619	10.69279344	9.82722922	7.863443846	7.661820363	7.907005604	6.441848798	9.502621841
NDUFAB1	7.850796056	7.880076035	7.258255922	6.907828122	6.94695787	7.527230473	10.57028937	6.997548196	8.291987088	10.35857425	10.18038454	10.33389511	9.081276294	10.66671298	9.871846047	10.2428677	9.583096362	8.877174403	10.31941992	7.807442902	9.565576186	10.61580951	10.32239378	9.224600582	8.700697995	10.60896816	9.216609043	9.738879771	8.320278196	8.928694097	7.358324699	10.03520943	9.653800797	9.510591178	8.339284985	9.877051602	8.781233132	9.453890319	10.26889347	10.40321688	7.163555246	7.80586708	9.849910461	9.975389787	8.997484532	9.693222608	9.284462512	7.053887895	9.641498709
SNORA51	8.197505341	8.308980167	7.893169762	8.393998711	7.286566836	8.047143134	9.240414012	8.063940514	11.1742768	10.75446312	11.15054156	11.25489617	12.45715249	11.33027315	11.70453415	10.5293773	12.07553416	10.75070583	11.67248752	9.189072818	11.72702836	10.62438736	10.62434552	11.28190231	9.45314121	11.68589914	11.78871502	11.27304514	10.29198711	11.57907473	7.621426035	10.46760255	11.66533293	10.57665739	10.69572656	11.82222786	10.90767782	11.42298663	12.18777786	11.86638417	7.687802121	11.45141284	11.08169923	10.3742312	11.49136271	11.57087402	11.05650019	7.789748274	10.75236327
C19ORF53	7.630988113	8.455794236	7.506012657	7.453480013	7.530467442	8.629070984	11.89302621	8.377225482	10.93658641	11.64545615	11.35367651	11.05530195	11.18810037	11.24929143	11.31895665	11.34066935	11.10050631	10.337096	11.5432278	7.847445028	10.95359931	11.405457	11.30871321	11.06329314	8.634078765	11.21907556	11.20743911	11.55649104	10.15482464	11.30337983	7.907636874	11.49357963	11.39132064	11.64795701	9.556323161	11.52944229	10.30016814	10.33553584	11.57336069	11.5512538	7.536156896	11.90884716	11.58898823	11.67894921	10.65698406	9.423470593	9.406185616	8.599866448	11.22961639
GTF2I	6.350289575	6.419085776	6.341191841	6.43206966	6.357250375	6.474692724	8.583659834	6.37310033	7.9074364	9.806621165	9.109123319	9.350739941	9.698535144	9.134644113	9.672742243	9.16164363	9.161402585	9.036808504	9.145155357	6.393804471	9.263248347	9.717633558	9.908151854	9.027045955	8.565720524	8.826090264	9.56089202	9.321346503	8.730710484	9.545950814	6.470405241	9.197318452	9.492100161	8.558208062	8.789896604	9.38370257	9.914214541	9.381588739	9.500879393	9.652451234	6.358627162	8.540648255	9.121452752	9.27684559	8.557207925	9.350036418	10.15896811	6.676760649	9.73900981
C19ORF12	7.208512499	7.161622704	6.936833245	6.583418999	6.852082038	7.211094282	10.22541239	7.232861746	7.39272334	10.41710352	9.289956948	10.31514974	8.803309008	9.971854566	9.850798811	9.499465453	9.36570403	7.886927559	10.16981095	8.006787481	9.395267262	9.790386241	9.254403665	9.697623226	6.693083377	10.45471005	8.931160292	9.489218234	8.622710172	8.899482214	6.662607309	10.57309859	8.813739569	10.49127046	6.428413105	9.786310838	8.226868433	8.654600917	9.721592222	10.00300703	6.513919247	8.700148229	9.690720958	9.755601287	8.22478508	8.104356225	7.625973493	6.409097688	9.715747138
HLA-A	7.679490947	7.567970668	7.51476751	6.675280859	6.844415659	7.23381857	10.92764972	6.8482785	8.249965959	11.13038426	9.905048791	9.789130222	11.04353789	10.18248876	9.843732018	10.23805378	9.817696049	8.619285128	9.840081167	6.9962121	9.654393169	10.07732168	10.30237462	9.380123793	9.515291744	10.41820782	9.798377164	10.17221383	9.395592384	8.890348416	7.067610492	9.823326986	9.29123455	9.227146815	8.793537757	10.52745969	10.0932667	8.225375262	9.234592799	9.907595901	6.538518113	9.642300291	9.763643197	9.755601287	9.717522975	9.738093243	10.05695149	7.482405463	10.64410808
MED25	6.358084988	6.358836855	6.375491647	6.349748972	6.383048089	6.354312694	9.743365853	6.392974224	6.346934314	9.134880679	9.067472016	8.093353286	9.008499623	9.222640414	8.878710806	9.339373792	8.163401733	8.771350039	9.780230494	6.355964969	8.685046165	8.425121391	9.344109245	9.043454013	9.97385953	8.944412345	8.305440684	8.672660877	9.209102466	8.766852621	6.439477408	8.44025376	9.104853656	8.615143434	6.47273902	8.71285722	8.15283787	6.37011362	9.268016121	8.25441258	6.395559698	7.931273718	9.066508228	8.822322585	8.755325329	8.908291251	8.239948732	6.409097688	9.218973807
PSMB10	7.497056117	7.534461084	7.077806979	7.252810034	7.38552571	7.510359206	10.32327221	7.552630993	8.178061989	10.22197246	10.53970171	10.14476109	10.69627833	10.16436709	9.764137177	9.919431964	9.836567371	8.673479937	10.4460315	8.219050928	9.815913835	9.624464295	9.663340033	9.739646871	8.413540612	10.51738599	9.653293263	10.08007043	9.136252406	9.1915443	6.822200744	9.719018838	9.631172954	9.961346057	6.549431151	10.1816764	8.662617529	9.202347469	10.32231502	10.33247906	7.281028613	9.02557109	10.15098265	9.951814597	9.250177413	8.744536769	9.019263407	6.682039791	10.20845871
HES4	6.692230971	6.659014124	6.426560776	6.812302364	6.868334962	7.62018785	9.116270542	6.991692805	9.276637366	8.741579824	9.107394049	10.0734537	9.73952705	9.73459999	8.711333017	9.55822609	10.15905043	8.901055458	9.099296194	6.597122319	9.524945336	9.948618193	9.290429349	9.434033891	8.430714622	9.557977052	10.18420456	10.43167463	8.162878169	10.12772046	6.861922207	10.10695416	10.0293646	10.17254276	8.463260412	9.77394296	9.220363416	8.977063804	9.0770795	9.554569846	6.918641768	10.5263477	8.930860106	10.29194051	8.247640586	8.383290778	8.657651043	6.814486961	10.08081348
SERPINA3	6.637859729	6.659014124	6.507987274	6.612619629	6.541279648	6.67799169	10.58854608	6.591348084	10.48277001	11.43500123	10.35811718	10.92463254	8.979390035	11.90982332	12.02099843	10.99980644	10.44921547	9.482025716	10.35068116	8.326438414	9.53519077	10.440328	8.858375478	11.30053335	10.03004215	10.17064158	9.58957411	10.32231401	9.02693637	10.95604486	6.372319486	11.84917783	10.2259279	11.62939453	10.0368123	11.08556675	8.752543052	9.465012048	10.40509719	9.05705228	6.345462156	7.925580081	10.13769253	10.63986618	9.982616536	9.715784488	8.953587913	6.970228871	10.59436519
ZNF674	12.36210982	12.26485865	13.14469888	12.64343374	13.06805015	12.36397044	10.19947645	11.35104553	12.29578722	10.02666332	12.20132073	10.43799149	9.893851172	10.01194779	9.291926508	10.792042	9.259940187	12.76648513	11.32182362	11.95308479	9.46188449	9.213415667	10.57082157	12.05381499	12.18000338	9.909347922	10.71772682	9.760937999	11.77825063	11.84771797	13.05283532	10.97002986	9.772378099	11.49538935	11.23861517	10.1452705	11.72341103	11.12801824	10.19927476	9.877490314	13.12836744	10.98299246	9.665931958	11.55108997	11.25413705	10.90413302	11.32795627	13.14633868	11.98011914
DHRS7C	9.190769609	8.979594981	8.933846206	9.65343713	9.72924352	9.147271248	7.497594025	8.894521405	8.57625086	6.317340251	7.101548504	6.526963937	6.346626105	6.453901088	6.377557376	6.415172379	6.712536062	6.641942503	6.363301201	7.33890219	6.492723405	6.399829448	6.377621192	6.411233348	7.206908201	6.329256107	6.683342973	6.570230512	6.561241861	6.449989548	9.299346859	6.360467144	6.376697458	8.142339186	9.208319063	6.816408223	8.226868433	6.693607938	6.421971205	6.439713147	8.28869065	7.431477416	6.395270396	6.326824198	6.590653779	8.733884872	6.350730271	9.361318297	6.513529071
TJAP1	7.27536331	7.40632666	7.472393217	6.925603643	7.334649261	6.982126355	9.887870334	6.70533296	7.674426387	9.436139711	9.506552569	9.581049453	8.93234789	9.358197537	9.35920631	9.748957237	8.600509805	7.812936922	9.68554199	6.716244629	8.479597736	9.375315579	9.405720636	8.562763171	6.527923759	9.295889614	8.971174189	9.537957598	8.44775671	9.386753301	7.126878587	9.494184028	9.515788189	9.737633548	6.38356782	10.1452705	7.363196553	7.606243668	9.33220826	9.885054166	6.685369082	9.557590047	9.723396101	9.426123178	7.552853888	6.342896682	6.51716913	6.638301716	9.508122723
NUCB1	8.628629906	8.521286509	8.743915306	8.382850305	8.505493612	9.714822953	12.21805581	8.421229896	11.63965034	12.16638052	11.71938006	11.83819446	11.89431931	11.94338992	11.99439239	12.04830496	11.75174328	11.24438034	12.10622446	8.464637259	11.57204398	11.97550201	11.81882697	11.93013405	10.90760995	12.12037785	11.59070033	12.00101722	10.93434261	11.7933042	8.055343199	11.91098135	11.81539955	11.97597811	10.67426394	12.16714776	11.46300579	11.37053916	11.61452667	11.78673809	8.346613726	12.05585813	11.90863013	12.10307379	11.48810963	11.18950633	10.83053846	9.444031296	11.97310624
PASD1	10.28164049	9.48957023	9.477970873	10.64594215	9.030636123	8.916507058	7.37807802	8.157238518	7.620572709	6.346024594	7.025573244	6.645302039	6.44756585	6.398306811	6.328429894	6.340403393	6.472647464	6.472661169	6.551809478	8.679259204	6.519221579	6.624582073	6.397459629	6.441517167	6.652276974	6.341124424	6.727085109	6.388557472	7.734595816	6.417455928	8.471171567	6.406554673	6.573440018	6.804028437	6.628660458	6.299016469	7.083658184	6.332343288	6.340738411	6.457147232	9.392909032	7.080292656	6.605679192	6.484550224	6.46237653	6.5123293	6.705191661	7.989683586	6.714801096
UBA7	6.937130791	6.992572604	7.049602797	7.432318543	6.910243951	7.059253167	9.792377144	7.131741384	8.57625086	9.561109347	10.11643626	9.986822066	10.4993452	9.657414602	9.756717182	9.767637507	9.817696049	8.438124196	9.358739747	6.779587899	9.348625399	10.07732168	9.966237572	9.837117413	8.069275545	9.977615267	9.750624581	9.956784249	8.523228642	9.879337344	6.855227848	10.08677551	10.30872546	10.3934387	7.637524635	9.877051602	9.610511188	9.452293179	10.12644209	10.08845924	6.834768716	10.64350482	10.45664029	10.06574471	9.250177413	7.893667801	8.136765243	6.526361941	10.54264972
NDUFS7	6.537376115	6.565006619	6.631173003	6.505246242	6.790888112	7.183014469	10.81312691	6.655090803	10.68862854	10.2268481	10.38606965	10.44680591	9.937668565	10.15064334	10.83174225	9.901630172	10.66141663	10.28533035	10.20356895	7.112534936	10.41558288	10.73086998	10.28202359	10.19732926	8.906182137	10.07614962	10.6799962	10.27156487	9.095021035	10.99707283	6.42324669	10.94546108	11.01243373	11.19183321	9.977682598	10.36998018	10.42748749	9.862303529	10.96893515	10.94103972	6.75592936	10.93190545	10.98574565	10.65917285	10.22868813	9.180448045	9.678188622	7.322271868	10.52135058
MAL	9.447350209	9.778043849	9.493926975	10.22193092	9.819320763	9.821710227	7.946127798	9.843315012	9.980709273	6.625310056	7.720203632	6.969273128	6.811610398	7.139077784	6.6293226	6.401613678	8.058478204	6.328741421	6.636371819	10.23934883	6.356684184	6.517592751	6.375724677	6.96430002	6.522071906	6.401027158	7.16227893	7.038696764	8.239520472	6.91654361	10.44478271	6.897307658	6.896624072	8.33729783	6.367644024	7.198201117	7.386578682	6.339004038	6.442340834	6.814304583	9.951485645	8.158776904	6.550278637	6.68120978	7.368520364	6.748698068	7.374208744	9.277093443	6.701008823
TSPAN33	6.745841551	6.773361381	6.664547834	6.521141571	6.93925835	7.315572886	9.647218918	7.234736104	7.955718391	10.00497977	9.979275948	9.410654473	9.77946312	9.423690281	9.864855345	9.773844915	9.361893037	10.32860916	9.604727177	7.504787895	10.02200504	9.662043197	9.663340033	9.073955787	8.567449187	9.279935165	9.539167664	9.070969807	9.338335779	9.16986893	6.546107675	9.229579463	10.15541175	8.958516424	8.69780292	9.483099052	9.838316147	9.699766851	9.545500308	9.326021646	6.581999228	8.794698196	9.511580806	9.28527376	10.00991918	8.632503987	10.1448867	7.053887895	10.16506489
DCTN1	6.899754159	6.895689794	6.609992546	6.59362618	6.830101578	7.601240892	10.87799541	6.664700682	10.34689999	10.42598978	10.82491016	10.53358263	10.03641615	10.18248876	10.42650415	10.35719873	10.08830636	9.370631865	10.80340668	6.745183159	10.00469271	10.50284339	10.01015255	9.872873874	9.064067133	10.3671016	10.7468184	10.72918163	9.050683135	10.86089666	6.775681847	10.62242073	10.47822868	10.96027658	9.417445927	10.58469706	10.0932667	9.554892089	10.15595334	10.8274159	6.421164044	10.89629203	10.10399262	10.33961472	10.00991918	9.062999739	9.219720804	6.831829061	10.22952968
C9ORF41	11.36625729	11.26710926	10.94381861	11.57129679	11.27559894	11.47153173	8.881244434	11.76837528	10.17780907	9.071266234	9.633335498	8.70705568	8.893187433	8.441974603	8.522333779	9.073371118	8.705985433	8.907773991	9.035101829	11.40088975	8.258683771	8.546472484	9.075601604	8.637685043	9.21566639	8.478656308	8.571583962	8.595219411	10.34148134	8.493415876	11.80658542	8.641121611	8.765680378	9.043606806	8.843377765	8.682310912	9.968078804	9.253748914	8.666323547	8.41360996	11.48151616	10.26828974	9.057359932	8.77141778	8.21089796	7.462949622	9.754298214	11.09025308	9.017846255
OR2L8	9.838453029	10.00363422	8.987953903	9.010611181	8.75041274	9.733329305	7.72849446	8.871118806	7.858858466	6.539414667	7.757066083	6.398150627	6.372894356	6.455956194	6.523553892	6.537264821	6.422264751	6.867277293	6.355525076	10.03915822	6.356684184	6.321181662	6.519549308	6.393404589	6.660247837	6.555679172	6.396275681	6.720954628	6.395773785	6.499959698	8.731590074	6.462992337	6.707328342	7.414240966	6.340107943	6.352754536	7.147370517	7.547931172	6.55690529	6.436271488	7.821568001	7.481297261	6.434527303	6.332447756	6.686893329	6.834620265	6.371545486	7.538660116	6.495996662
ATOX1	8.633956815	9.156179466	9.112621313	8.521912804	9.004520241	8.822396623	12.28306318	8.48968103	10.34689999	12.04554815	12.09344451	11.81804781	10.72777514	11.98820518	12.15436754	11.86859616	11.73889032	10.66624168	11.65376882	8.500339414	11.77602505	12.17308232	12.50919059	11.34828863	9.34543072	11.9444957	11.09770464	11.6218743	10.89874788	11.17364451	8.353285917	11.58097414	10.91459304	11.2437481	9.252058651	11.47224485	11.04454071	10.89166144	12.09600013	11.66067177	7.859845492	9.863750209	12.25445515	11.957416	10.0754825	10.2111321	9.707150844	6.497234934	11.46497048
MIXL1	8.233709343	8.819407506	8.343893688	8.95278338	8.913193649	8.606391872	7.283851498	8.331522762	8.60410004	6.351293127	7.151635654	6.340296193	6.630711657	6.410883022	6.314256737	6.406790336	6.606581443	6.529341711	6.430767522	8.791537032	6.943028047	6.403406251	6.333772479	6.86985541	6.379643812	6.421887059	6.686228671	6.311592503	6.478396504	6.354223185	9.78324743	6.329006432	6.731173733	7.152928197	6.372919136	6.750990622	7.636803223	6.769427219	6.306670711	6.366209709	8.306432646	8.076888955	6.309340718	6.546116428	6.397959822	6.337412024	6.395752594	8.106135511	6.429005358
TYK2	7.217235415	6.938835592	7.035450558	6.898976919	6.975643009	7.183014469	9.752342573	6.936109676	8.57625086	9.927468576	9.636925541	9.450091025	10.14434544	9.651848389	9.933713272	9.628923091	9.658253825	8.194776888	9.416973601	6.818976373	9.555501574	9.942891808	9.814021286	9.451341502	8.464432362	9.271961346	9.723049222	9.686525441	7.775923104	9.853042957	6.729560849	10.12688196	9.653800797	10.87447507	8.157216368	9.853191688	9.838316147	9.103353961	9.466778023	10.19924675	6.980380655	10.42655884	9.723396101	9.870074467	8.971088436	7.94299053	8.234230533	6.989649528	10.03198502
KRTAP10-3	9.237579027	8.928755452	9.304642133	9.360332654	9.340066845	9.637716894	7.268288356	9.386766585	8.562538817	6.454014107	7.769390363	6.492562922	6.378619526	6.444568642	6.44721053	6.443227476	6.497080423	6.573445971	6.481918247	6.972228963	6.387797419	6.371036153	6.516113612	6.602357806	7.261530234	6.483885501	6.437888377	6.390665762	6.732691368	6.554538393	8.425553236	6.443042851	6.63153858	8.348394257	7.105273316	6.390785004	6.420805972	6.514236536	6.712180744	6.453607583	9.489330357	9.088695029	6.392885535	6.613038346	6.503680828	6.680538504	6.812239813	10.21199324	6.556676605
UBA52	7.942411031	8.203898373	8.942037622	8.594115092	7.476109643	8.98183718	13.3193899	8.39215302	12.03327697	13.31412468	12.72944163	12.88945735	13.04980883	13.35996672	12.92269374	12.97588832	12.98445915	12.56644815	13.13844871	9.355891524	12.87217673	13.2011276	13.24932507	12.62961518	11.68594648	13.48307706	12.97572592	13.21340641	12.20629591	12.74630672	9.360278633	12.55927307	12.86533488	12.17387386	12.58060494	13.22057367	12.19882566	12.19686195	13.08765647	12.87207799	8.37446263	12.20130732	13.26479313	12.81114718	12.95197019	12.30891222	12.40682821	8.903097773	12.59452736
SLC25A39	9.48469264	9.116675047	8.67894681	8.076033993	8.652746876	9.34601353	12.40595972	8.43534284	9.775643075	12.21236813	11.64045014	11.88898153	11.48648313	11.71900631	12.08579863	12.10672665	11.13449972	10.35390782	11.85243778	7.961551115	11.96712359	12.03046755	11.81882697	11.36278324	10.31264012	11.9494985	11.47070566	11.86662424	10.61039119	10.7788987	8.824924268	11.4727118	11.62033354	11.22244631	10.00333073	12.01088371	10.72208837	11.05346091	11.73664957	11.84499583	8.37446263	10.30947432	11.81118506	11.44316399	10.85381719	10.73191528	10.05695149	8.768499991	11.2610758
KCNS1	9.319041562	9.035492857	8.715693262	8.594115092	8.976096756	9.025218571	8.259955473	9.421790379	9.145173986	7.224089302	7.622640752	6.606482312	8.053581398	6.626766036	6.498909717	6.56234082	6.697866976	7.034590621	6.570708939	9.680672878	6.557236589	6.785206521	6.486019771	7.158259564	6.49254715	6.909619091	6.998647112	6.881665342	6.59716062	6.329338934	9.539145271	6.521013711	6.925594132	8.00362898	6.405385711	6.750990622	7.065821852	6.790925534	6.669551707	6.484516503	8.767673526	8.444948549	6.365744554	7.206612683	7.411533674	6.519433667	6.718730672	9.248401799	7.643998137
ODF3	9.677426041	9.6972255	10.08713763	10.03373383	10.19233101	10.14820983	7.615967779	10.50183515	9.216759033	6.413543498	8.415772656	6.424787386	6.414637544	6.358992792	6.325571084	6.853528891	6.384789564	6.761919159	6.366708066	9.569336631	6.418694941	6.494164578	6.391204918	6.33610571	6.827240813	6.848314243	6.368295538	6.372339438	6.834587544	6.536394304	9.351006558	6.409130437	6.798506212	8.094668466	6.648485087	6.55289523	7.675395444	6.452369046	6.385412765	6.453607583	9.866916902	8.540648255	6.340812828	6.374907345	6.364441653	6.54553481	6.523670454	10.27007488	6.816704517
ACR	9.775624673	8.657138179	9.593109856	8.568418117	10.37999454	9.425250335	7.611754274	11.27644036	10.70914884	7.329744416	7.948339328	8.656520174	6.819386855	7.040807587	7.292085649	6.840723195	7.039779454	7.438104617	7.221914133	8.206119503	6.99392767	6.617441188	7.280866453	6.902474945	8.314499339	7.198995395	7.579556563	7.096345006	9.92469476	7.514686153	9.78324743	7.34823549	7.466073141	9.676491542	8.647230692	7.500404449	8.405664741	6.593472209	6.975807456	8.285013035	9.514581905	9.049435012	7.204470746	7.101088177	9.128189393	8.850510509	6.946057999	10.72395808	6.757149046
KCNH3	10.24898612	10.30182647	10.3838549	11.25184019	10.27045642	10.12177525	8.006194489	9.908970618	9.496585348	6.861768365	8.168152062	7.26973629	7.229142	7.418916849	6.850392862	7.210492828	7.114086931	6.957484718	6.685678357	9.732337072	6.883892725	7.010171541	6.595916452	7.032410092	8.321059857	7.04406542	8.69525499	7.285492871	6.536449398	8.868294623	9.453591941	7.167596382	7.149772361	8.583230578	7.646102772	7.967621746	8.032768047	6.811978908	6.532259652	7.04624727	10.70287348	7.508699845	6.714770654	7.580039938	7.58233913	6.535751079	6.458920153	9.096734539	7.13218486
MIR663B	9.111635312	8.544111004	9.692713236	10.40403658	10.09882738	9.935296976	7.554408889	9.025472174	9.390593662	6.341049717	8.533030236	6.364668304	6.53582835	6.509179328	6.389226289	6.409546155	6.323229952	8.322776996	6.405860054	8.812725477	6.375147075	6.633537091	6.534207855	6.384882761	9.505012651	6.454014194	6.316282724	6.663511105	6.763981751	6.374788712	9.474154599	6.907024946	6.971427367	8.537420017	6.414182948	6.439430388	7.627914479	7.524152166	6.504091998	6.464563545	9.91810907	6.352523084	6.428257135	6.379387838	6.741344091	6.419192243	6.571067594	11.06761561	6.365772425
DAND5	11.8958773	11.47913271	11.38478272	12.1192668	11.5854343	11.13868711	8.617649575	11.68625698	9.695656949	6.783107539	8.182133613	6.885843408	8.112478837	7.225454984	6.787843682	8.352102821	7.225071413	7.451320537	7.011014178	10.67712754	7.367675986	7.644367315	7.265623783	6.926833699	7.31101059	7.175451769	7.880181865	6.995890491	8.031242994	7.667346812	11.4398976	6.754262248	7.811898343	8.609390056	7.666850906	7.396302082	7.922114973	6.391847092	7.135087435	7.190848018	11.34790713	7.401827599	6.829300672	8.049944647	6.976231843	7.740310016	7.498397859	10.25101346	7.224802974
GAP43	11.83298896	11.38325259	11.38049675	11.26445359	10.74805901	11.07538726	8.626046136	11.0516134	9.646860442	6.991118924	8.575970339	7.725611725	7.94169239	6.987520754	6.731238881	6.77730014	7.604352574	7.153006389	6.893841961	10.39060356	6.769677802	6.491677828	6.57168662	7.171930744	8.218843333	6.739057722	7.200618482	7.484401203	8.612073867	8.092372489	10.30325801	6.772799902	7.208818064	8.775043226	7.762203072	7.534567072	7.109978759	6.469206741	6.590282548	6.771806689	10.33399196	7.439327552	6.997192173	7.340689926	6.330574671	7.181312984	6.384681842	8.789450372	7.150130549
FAIM2	9.197174684	9.539927733	9.532949523	9.703925655	8.997473543	10.01033204	7.709990285	9.025472174	8.72980123	6.580603101	8.005931291	6.868865597	6.521835724	6.767043948	6.73399957	6.477862338	7.322567202	6.514192969	6.665515174	9.084374673	6.422152019	6.375990921	6.530403593	7.295567012	8.703966912	6.380244353	7.00517515	7.017531488	6.360766644	6.420543596	9.647431005	6.876839214	6.305320703	8.519448758	6.497903301	7.072025146	7.666968109	7.940995599	6.919681678	6.439713147	9.032155378	6.342810405	6.580994264	6.740518665	6.279897639	6.758729936	6.82217355	10.09763255	6.565879551
ADAMTS16	9.609388624	9.947265865	10.21865864	7.755175096	9.536530309	10.09480235	8.017952319	8.906032662	8.884562142	6.409023993	8.518672396	6.394344837	6.374754997	6.401836842	6.3313796	6.572561805	6.456363054	6.5476242	6.769297703	8.976698034	6.718553629	6.366160064	6.681982087	6.396195538	7.115515924	6.532273156	6.880193558	6.881665342	8.713635725	6.545544688	9.215078293	6.569371683	6.551751418	8.806234987	6.428413105	6.511424189	7.632378015	6.761885561	6.901985055	6.328149724	9.299208234	7.8684362	6.580994264	6.315469299	6.569597981	6.595820602	6.988774265	10.21199324	6.509283579
CSF3	9.775624673	9.130753221	9.730120476	10.44971066	10.1411382	9.871723225	7.756136431	10.63633829	9.89933263	6.413543498	7.891990087	7.182255758	6.529929408	6.737807431	6.530950477	6.417967712	8.313388625	6.538452782	6.430767522	8.562096186	6.338938354	6.415814326	6.620138808	6.487296082	6.316639799	6.895035703	6.502413751	6.364753988	6.395773785	6.621742806	9.011046206	7.011579465	6.53886058	8.357441141	6.423606336	6.528288147	8.660521619	6.375843753	6.425680623	6.343638099	10.51864496	9.19639696	6.415498459	6.390387481	6.753589844	6.595820602	6.756588656	10.47225509	6.391030997
YWHAH	7.534772938	7.423455259	7.091086662	7.89986865	7.018494061	7.376603945	10.30893899	7.438830209	7.831041281	10.06410464	9.564127384	10.05649293	9.9520606	10.18248876	9.741776395	9.907577985	9.420591416	7.760149895	10.05956437	7.033050126	9.575601881	10.22517115	9.894990989	9.656880552	8.264103289	10.22146346	9.688308854	10.26585411	6.681177074	8.981522027	7.545715558	10.27764388	8.982859804	10.16790413	6.47273902	9.829089855	8.223775789	8.202317208	9.829215311	10.08845924	7.937389662	9.839872243	10.08345076	10.35703844	8.08478177	8.250330436	7.980809911	7.450674286	9.790326653
RPLP2	7.476557705	6.895689794	9.222531806	9.986880335	7.704131205	7.400489657	11.97119421	6.853211099	11.50192603	11.75771002	12.46168147	12.17552188	11.39303167	12.09977935	11.51158863	11.84486361	10.88319675	10.63247443	12.26375873	7.71054648	10.52735379	11.23403241	11.7124145	11.7017608	10.22155796	12.0769621	11.8020669	11.67046799	9.583912935	11.97819562	7.214424746	12.4003827	11.49669947	12.4393182	9.370635656	12.1440104	10.72208837	10.2590307	11.63663455	12.04843661	8.494549838	12.09916479	10.13100668	12.05757964	10.31754462	9.124925345	10.35306051	7.277811209	12.23661479
QPRT	8.33594797	8.589599615	8.066949811	7.512335305	7.779612578	8.440889714	11.9965127	7.180818172	10.67207254	11.62029685	11.9935409	12.16607959	9.081276294	11.76267735	11.82226734	11.88685251	11.80228244	9.687650373	11.94421038	8.153752344	11.70204021	12.3415632	11.05647782	10.95136986	8.447634675	11.78731572	11.01820233	12.15709676	10.41885165	10.86860625	7.877449018	11.7220987	11.85334053	12.06670726	9.390518821	11.65478088	10.6152812	9.827781093	12.02903989	12.30720628	7.268999509	11.06434708	11.89158349	11.67259845	10.18972564	10.04184758	9.978939595	6.522997721	11.29885156
SLC11A2	6.835129019	6.833218658	6.730700815	7.087290329	6.640788144	6.768225925	10.25836576	6.730675151	6.648631078	9.847504207	9.327955484	9.640049275	8.383395189	9.836959329	9.532755454	9.584043428	8.423139034	7.529444889	9.611660276	7.228108918	8.112637214	8.788997346	9.136381582	8.555610518	6.443430145	9.832644799	8.826143347	9.4973981	6.935935165	8.199041895	7.158560351	9.586778755	9.104853656	9.779551949	6.484521254	9.311656005	7.778191262	7.427586962	9.730822506	10.79420462	7.025306585	7.336947061	9.771614063	8.992730207	7.606337442	7.340726513	7.062984488	6.35613453	8.898289081
CP	7.217235415	7.300983193	7.049602797	7.347820879	7.54423372	7.717135497	10.02494485	7.48783386	10.00946551	10.56923893	10.108245	10.46434749	7.211974541	10.72071292	11.19497343	10.44980005	10.36853325	9.840330394	10.50466195	8.439052432	10.3098001	10.3143475	10.14685226	10.5595678	9.525543383	10.8669423	10.20632535	9.916274603	8.523228642	10.60828457	7.519768255	11.10117132	10.41594264	10.97927832	9.277026823	10.65661092	9.724894727	10.00930994	11.22185475	10.34547326	7.104271042	9.871616427	10.27795474	10.64470779	10.49617144	9.283890946	8.525705061	7.331420652	10.56877082
CDC37	9.466136626	9.539927733	8.80641665	8.709433118	9.507491466	9.274859763	13.16667145	8.54238886	10.94792997	12.58455744	12.52569305	12.51470133	12.4999639	12.6174902	12.5860048	12.35652123	12.47677892	10.6048942	12.59923267	9.4090873	12.33708355	12.64271281	12.81494304	12.19860045	10.42708225	12.48805934	12.52685605	12.85233337	10.23451576	12.34654488	6.361250178	12.68907722	12.29239504	12.6546715	9.823461572	12.60460482	11.85984745	11.08638168	12.5800876	12.75578391	8.754516386	12.34435368	12.69587638	12.66687427	11.17677712	10.02343932	10.37097315	9.527916031	12.41034057
PPM1G	8.478526481	8.228027284	9.67191634	8.825219902	8.959804897	8.928954272	11.50119533	7.921995984	9.891777372	11.54615851	11.34015515	11.40573026	11.18371355	11.06949856	10.84766488	11.54805367	10.87111695	9.728964362	11.79604744	8.261039014	10.82249822	11.54936978	11.23377888	10.81273306	8.625279268	11.50064023	10.70937457	11.73936227	9.113279379	11.12068002	8.498954638	11.18847752	11.4127685	11.31889845	9.374382737	11.53347234	10.14015818	9.645288357	11.43273048	11.09638862	8.613596692	11.63677732	11.67080124	11.51690208	10.14321301	9.917417819	8.843281126	8.538508904	11.20479449
ABLIM2	10.84674739	10.47794916	10.57491028	10.65456905	10.8585138	10.76126521	8.746675293	10.68694541	10.60005413	6.93083465	8.933806253	7.26973629	6.917477229	7.504748699	6.810608826	7.353607233	7.372622013	8.743901619	7.14166548	10.39060356	7.727147552	6.904016053	7.567573474	7.932445644	6.548369661	7.062701978	8.647600907	8.16733399	7.186866237	7.966195001	11.11262806	7.480068009	7.48096029	9.243430781	9.283565532	8.585276281	8.871766645	8.069553147	7.076578431	7.17682795	10.57675283	8.251585089	6.482808804	7.727880238	7.682483472	7.126831876	8.692575035	10.43900094	7.434600756
CMTM8	6.31196791	6.333178025	6.366238492	6.393963048	6.273569309	6.37125774	11.48816332	6.369915167	8.105192434	10.75029618	10.46762877	10.32455056	8.819056441	10.8431225	11.39246637	10.8250869	9.980233858	10.05052437	11.05330252	7.476764062	10.2424517	10.667119	11.20256144	9.937342968	8.456044301	10.53063515	9.764335495	10.58483269	8.643896334	9.812793408	6.325959368	10.12688196	9.69869432	9.651633032	10.59222782	10.86478831	9.443355838	9.786206201	11.41246465	10.55753427	6.413923712	8.911200397	10.56907329	9.818489366	9.733948109	9.624029712	9.317596748	6.585101002	10.51056061
BTNL3	9.409027112	8.566870535	9.542524839	9.957657901	10.2319534	9.67690395	7.704241874	9.231409797	9.539063221	6.332644471	7.524860878	6.99961376	7.939141979	6.467338679	6.389226289	6.849295963	6.360587367	7.656049992	6.312236217	8.068318584	6.506060322	7.639794184	6.672943804	6.785925619	6.369874224	6.438583419	6.315328012	6.326212848	6.461502526	6.461563461	9.982992514	6.588397069	7.243407529	8.390378388	10.0368123	6.341586014	7.332855991	6.77672107	6.358694747	6.575556204	9.54381205	8.81215908	6.464114651	7.446324831	6.503680828	6.580004008	6.426301294	9.404123069	6.349277429
EIF4G2	6.914287048	7.131952792	6.790041314	6.650177062	6.987840422	7.531487282	10.34470476	7.042029688	9.216759033	9.830056349	10.37911979	10.46871594	11.13938444	10.01194779	10.35762238	8.994218836	10.46901273	9.950683448	10.32840015	7.58079155	10.82827942	10.71389793	10.14115218	10.12078731	9.190622859	10.15516282	10.61620279	10.75467308	9.013050881	10.04687324	7.025427708	9.90452868	10.66189983	9.866834657	9.453389583	10.52745969	10.14015818	9.875838151	9.995553386	10.23311596	7.381045556	9.879436314	10.04868763	10.24233973	9.933357495	10.17939394	9.844615481	6.447982908	9.800710156
STAT1	6.308374121	6.311034523	6.332201838	6.37913479	6.349277766	6.589771142	8.419759088	6.295410248	7.519845509	8.408430926	8.607540943	9.22521458	9.647806028	8.521060116	9.214475308	8.5099591	8.11856258	8.12913843	8.59523766	6.645632211	8.576147448	8.36422478	8.076349559	8.431721154	6.423904732	8.601783479	9.603819446	10.31113247	8.278082122	8.994638016	6.311204041	8.704536271	9.172875919	8.096935295	8.867302932	8.848499669	9.347455962	8.858697242	8.556408511	8.953453844	6.365357173	8.473138745	9.707112042	8.49875122	9.904365961	9.4183334	9.38407393	7.417519904	8.503368835
NEDD8	8.451162451	8.400109222	8.569278298	8.480115395	8.625577888	8.124310172	12.12726329	8.109638144	11.00410758	11.96347235	11.87382331	12.09597438	11.42859385	11.86936649	11.90155952	11.91774397	11.0661397	10.48890869	11.73529525	9.569336631	10.95920916	12.28550865	11.99798538	11.21746481	6.527923759	11.76803465	11.88266371	12.33572293	10.57380069	11.50727254	9.336200849	11.94712804	11.87345983	11.89746874	10.49557532	11.7439629	10.69281605	10.56776454	11.61452667	11.94955017	8.916339054	11.42442876	12.12029671	12.08300292	10.54480041	9.487795989	9.49352097	8.939328603	11.68820739
CCND1	6.759878118	6.651940149	6.778407769	6.530366622	6.684603678	6.851063636	8.302632007	6.70533296	7.748642701	9.234112225	9.805680673	9.567936213	8.295730156	9.889610698	9.703804614	8.034943605	9.749877223	7.83801449	10.1254887	6.922746119	9.53519077	8.944565664	9.854942031	8.955615953	7.687697027	9.453762292	9.40900834	9.338488384	7.976270344	9.486979565	6.457293297	10.3477271	8.137881494	10.35510766	6.437550742	9.633168939	8.714539027	7.759804883	9.596579767	10.19924675	6.59291629	10.32440701	10.09717195	9.357325674	8.586232773	7.430384114	7.324939603	6.708855073	9.63909143
C16ORF3	9.957542843	9.187427818	9.25450223	8.917305472	9.550892248	10.16123466	7.936462887	9.993585955	9.256863183	6.611659999	8.308263995	6.99961376	6.39067247	6.561710549	6.491424016	6.698984526	6.834600001	6.894441271	6.670615503	8.687888568	6.636043617	6.469540543	6.627116769	6.820194104	8.230794448	6.612753203	6.344390029	6.442002236	6.62543231	6.753967828	9.815627765	6.569371683	6.876178199	8.649100696	6.714036782	6.62984668	7.415136521	6.754123564	6.38857487	6.625357851	8.89953789	8.356480516	6.749262161	6.496851736	7.390761805	6.711112337	7.010966572	9.958403627	6.682316095
AGXT	7.165384347	7.17456541	7.224571441	7.334314876	7.579507083	7.310997193	9.774655894	7.123818986	9.783537582	11.58517593	10.12458177	11.60980968	6.803497404	12.42240115	12.38530391	12.1021245	11.14574582	10.44277972	10.77318848	8.744905761	11.17696776	12.51067722	11.98835874	11.40215996	10.61103693	11.69744826	10.90100958	9.804400757	9.838422051	10.94099918	7.732154126	11.99193883	11.85044876	11.41854659	9.879639185	10.62779031	9.121912787	11.64805757	10.05825063	11.37347551	7.605816905	10.26828974	11.21695569	11.22919828	10.93532466	10.28618221	10.22706437	7.370484872	11.28519935
HPDL	9.34959505	9.167519212	9.399017258	8.242547303	9.781205977	9.576557922	8.186841176	11.63580129	10.28595836	6.653541284	7.750902775	8.423001635	6.488566816	6.990543022	6.661690677	7.312268905	6.613559056	6.397807318	6.306444037	8.508442137	6.921918725	6.723940145	6.341068735	6.551221809	6.555671355	6.438583419	6.961626633	6.36089451	9.461733317	6.483920797	9.380725751	7.119409109	6.690401393	9.457061825	8.327416758	7.371380799	8.010116023	7.461580845	6.473496435	6.894311462	9.06280243	9.145911246	6.319049358	6.685719455	8.771064043	6.81676301	6.340996408	9.855179136	6.517861952
AKR1C3	6.709891527	6.881821974	6.465359199	6.905609304	6.695690611	6.80024959	12.61013752	6.777773323	9.114129087	11.23327913	11.72671301	11.05530195	10.2222722	11.24519232	11.29554444	12.10442711	9.864475208	7.637756347	10.95421241	7.073478731	10.38115917	11.30916196	10.94966467	10.02804375	7.827367903	11.81720088	8.857519031	11.37292106	7.760356735	8.503301239	6.783316573	11.14173072	11.19403387	10.95393679	7.943546157	11.31410159	9.429771593	9.503919452	11.21303924	11.86992516	6.550273291	10.32440701	11.32927193	10.876482	8.779484048	8.031005079	8.565142001	6.426777658	10.04850548
TMEM127	7.02505338	7.06932045	6.906314614	6.960575891	6.7823715	7.679599451	10.30175594	6.961773442	8.805428578	9.592984141	9.942694842	10.01619753	9.081276294	9.651848389	9.649013588	8.970147219	9.36570403	9.818696503	9.724188004	7.63748282	9.995991075	9.439955781	9.563463057	9.594716839	8.092685277	9.808394143	9.750624581	9.963461239	8.592481294	9.792285372	6.350763202	9.558892377	9.492100161	10.13967037	8.407224865	9.859179191	9.085160074	9.691947645	9.749133228	9.728037125	6.587410774	9.478616272	10.33182908	9.563960028	8.981033756	8.81575203	8.90796676	7.25944272	9.53250936
TM4SF4	7.251260432	7.423455259	7.202092884	7.18233261	7.106137551	8.128087921	11.15723161	8.029919984	10.94792997	12.41292707	11.92339948	11.90283547	10.51068796	12.7737301	12.60247212	12.17211072	11.74318451	10.80662891	11.59373458	8.931050286	11.68096286	11.92495346	12.3321306	11.97238551	9.998266086	12.70634809	12.30753643	12.58628501	10.11365913	11.91537071	7.502953134	12.38179061	11.58099074	12.19215902	9.578355327	12.26750355	10.51056016	11.69684739	12.02903989	12.28217101	8.041152386	11.34162706	12.15628731	12.48695406	10.41879284	10.40186891	9.295490208	7.583625165	11.56523368
SH3GL3	9.869055973	10.28900659	10.01069926	9.234119482	10.36231156	10.29714063	7.860812291	9.252722133	9.71984102	6.435338399	8.052595436	6.361478114	6.437611087	6.898582337	6.491424016	6.525314119	6.767204362	6.651034981	7.448997197	10.39060356	6.599114112	6.440248509	6.383489382	6.551221809	9.367573961	6.477611734	6.472573248	6.892668187	9.092577735	6.661762234	10.23296515	6.366037372	7.029249275	8.245651123	6.466814275	6.535333966	10.19292582	6.746290627	6.37049642	6.397666474	10.84006718	8.221259935	8.937272519	6.623113397	6.397959822	8.675250392	8.02700895	8.824801622	6.621284041
POU4F1	10.9189534	10.75656638	10.27325006	11.3213408	10.5304222	10.90694249	8.185598733	9.066707607	8.755967978	7.777250231	9.016877832	6.964864382	6.564374679	6.945364344	6.571227662	6.637192816	6.4886944	6.538452782	6.749467216	10.73980414	6.492723405	6.656251166	6.690946284	6.65394171	6.374562259	6.380244353	6.78554547	7.607943203	6.399194464	6.404931928	10.989277	7.632026217	7.237662019	7.917789649	6.875285531	6.982835739	7.038755928	6.536160221	6.901985055	7.465513487	11.35870923	7.843408362	7.451035837	7.810288982	6.696283554	6.496112469	6.402334379	8.013379112	6.705646985
PRKAR1A	6.516272255	6.696242337	6.588971687	6.973964336	6.556186474	6.672473927	10.2290944	6.717287837	7.297969881	9.522349487	9.046561788	9.528635465	8.980670823	9.900030855	9.592072753	10.400079	8.821136509	7.317176584	9.618555069	6.765112914	8.694262633	9.778366751	9.881736389	8.439844843	7.66996825	9.461438991	7.909920679	9.117554004	8.028769464	8.235893221	6.737523047	10.37743469	8.113954548	9.575661045	7.36630573	9.447862549	7.883562558	7.920044141	8.899441941	9.703242903	6.946729958	8.000822903	9.466602657	9.629859086	7.968603216	7.523871183	7.227698277	6.441848798	8.88396089
CD99L2	6.750498356	6.619780135	6.75370863	6.660024153	6.354525511	6.72673085	9.99240913	6.786211388	8.023274207	9.747171844	9.126378894	8.99723436	8.925673648	9.556264618	9.616756488	9.907577985	9.456929649	7.800151965	9.190777155	6.554069411	9.099729005	9.754201627	9.091001183	9.020863407	7.365371526	9.586414201	8.617882426	9.135897288	8.085662548	8.685374646	6.598147209	9.841062956	9.182303391	9.861126406	7.479106282	10.09747793	8.586292484	8.347575298	9.312278682	9.922504805	6.603962899	9.714024874	9.392141839	9.80083148	7.734889086	7.799402547	7.240141266	6.591664805	9.702219464
LOC92249	7.987211469	7.909881033	7.880387529	7.891719444	7.794888207	7.938102526	10.30893899	6.4656549	8.562538817	10.16745251	9.321689423	8.80024114	9.755622617	9.103110484	9.600348508	9.635306238	8.957638386	8.89089162	10.19878386	7.094808321	9.086761663	9.919882049	9.807113937	9.151590637	6.534231503	9.438316052	9.124761141	9.513690405	6.775095161	9.126189162	7.7720431	9.205401567	9.969455206	9.463838712	6.618784564	9.606561907	7.815117709	8.575298268	9.626333562	9.862284009	7.973642351	8.968701565	9.640896216	8.982572157	8.623710195	6.580004008	8.552498429	8.166503586	9.419461887
TNFRSF14	8.138547354	7.702928025	7.975867311	8.629867753	8.220646445	8.974803456	11.59965087	6.377292627	10.26868366	10.98820813	11.1154955	11.41640625	11.75531374	11.21223946	11.38339594	11.06797038	11.22324189	10.77580657	11.41430795	9.14535141	11.57204398	11.81662086	11.09986332	11.24420185	9.026166046	10.89507277	11.06767219	11.29949452	9.631311266	11.42665027	7.246639837	11.37189126	11.52062096	11.19797238	10.7955336	11.07612499	11.34799917	11.10960811	11.08195477	11.26725739	7.994258365	10.97347559	11.23520485	11.16140044	10.95946829	9.18199424	10.59306269	7.822167524	11.32587217
NAMPT	6.806838903	6.628191046	7.420669197	7.266878916	7.357095168	6.784690659	9.831840713	8.286206228	8.60410004	10.75029618	9.42863191	10.33854698	10.31623196	10.20041284	11.22889387	9.404488341	9.927816084	9.939189834	9.007688139	9.016638072	10.75839123	10.29980053	8.893110626	10.37271726	10.41670153	10.29064958	9.196486411	9.663694049	7.70420412	10.23132829	7.363757437	10.90306303	9.830174179	10.39720094	10.16270787	9.742727949	9.702960884	10.42055427	10.58028225	10.73242257	6.70939518	10.06019831	8.894473081	10.00619058	10.20101707	9.105224695	9.013275821	8.15351198	9.936315847
C21ORF129	9.023046858	8.102589479	8.933846206	10.13973861	9.60738101	9.145185963	7.635256417	10.12331693	9.75184092	6.69200268	7.078494636	6.677187299	7.707389816	6.708830043	6.589226924	6.784414176	6.906193735	6.621518133	6.919940222	9.781663078	7.754410306	6.628181829	6.437276345	7.452390814	8.538322629	6.743669261	7.556122536	7.387414351	6.41886499	6.35216786	9.968508278	6.353848617	7.075641949	8.5149306	8.199998552	7.274475699	7.922114973	6.344338008	6.55690529	6.370317888	9.878414528	8.557202777	6.708846193	6.572238122	7.621928265	8.334199833	6.430445794	9.945994174	6.422757773
HLA-DMB	6.796330258	7.214819359	7.224571441	6.883723987	7.258638297	6.871645038	10.08077491	7.464649338	8.211181201	9.276547375	9.856360461	9.789130222	10.02950764	9.499193985	9.24352865	9.324329054	9.604944708	8.655931631	9.874900648	7.090523641	9.372164615	8.994226275	8.783588532	10.07544865	7.020803351	9.572268555	9.818633796	10.04194623	7.392971352	9.819571463	6.56458544	9.846933133	9.720956295	10.33542757	8.00897569	9.730120244	8.863593532	8.960483133	9.616483388	9.736219019	7.495914929	10.38622079	9.933120607	9.755601287	9.240194684	7.347942844	7.477315121	6.435686731	10.13516252
CYP2S1	9.310809528	9.523317856	10.14899414	9.200366328	9.941202353	8.970084215	8.020540356	9.375207236	9.334670977	6.854890346	7.897335487	7.369965842	6.794679988	7.136248708	7.569582598	6.806581897	7.350886268	7.317176584	6.980818435	9.391457308	6.912861446	7.31696583	6.68797508	7.154193547	8.242737958	7.012433694	7.378629409	7.280396129	6.866962437	7.707094903	10.17149558	7.26091194	7.056089629	8.470623576	8.024745006	7.180507975	7.818774022	7.427586962	7.641893073	7.04624727	9.524446289	9.098667546	6.888338072	7.671736842	7.544023867	6.346879608	6.40609557	8.672032651	7.460053388
SS18L2	6.801677272	6.938835592	6.92196236	6.38606956	6.605933676	6.912690926	10.54123113	7.081002471	8.290254501	9.269483628	9.501165121	9.938867197	9.36413855	9.868658061	10.07186167	9.538762072	8.943954799	8.14862606	9.717821618	6.968244472	8.841567924	9.662043197	9.625592055	9.100114273	7.979841872	9.850623304	9.425257735	10.17820077	8.09309956	9.347770295	6.685180834	10.51898994	9.808628345	10.53955284	7.936173094	10.08129505	8.294151401	8.49580022	9.758215302	10.37769989	6.82231264	10.13097666	10.13100668	9.292256711	8.182720079	6.680538504	7.258679331	6.679415173	9.414987247
ANGPT4	9.389474627	9.311800874	8.944760741	9.49169139	9.6759444	9.871723225	7.641777857	9.576864052	8.60410004	6.400438326	8.010641186	6.383411989	6.573313696	6.378209858	6.60703743	6.332572871	7.165288596	6.442631181	6.616937983	9.110497557	7.05548268	6.961161873	6.530403593	6.810286378	6.382096587	7.012433694	6.806793736	6.353430286	6.330894537	6.432740793	9.496534026	6.559395447	7.015312174	7.945831372	6.318178817	6.343794925	7.239907085	8.432764289	6.834716385	6.334179036	9.526892756	9.156741691	6.353374026	6.520362091	6.274398769	6.711112337	6.344769586	9.994844107	7.634645334
CCDC130	7.07588125	7.102327612	7.035450558	6.879440963	7.406082364	8.318764898	11.12767172	7.312662419	9.547475913	10.65817882	10.48752417	10.12862409	11.14831752	10.52402745	10.54986437	9.792406646	10.40246833	9.924076868	10.51292177	7.794355414	10.43587015	10.24538771	10.32239378	10.09382971	9.203191475	10.23148541	10.92082834	10.86066061	9.080327961	10.67040418	6.92349367	10.61865401	11.55436183	10.99509191	9.476864779	10.9229196	11.059808	10.21024028	10.42964024	10.64039148	7.220479805	10.70059646	10.67752089	10.1706348	10.32754041	9.336528828	10.07950215	6.839744944	10.25700632
HDHD3	9.521176788	9.935960956	9.009369736	6.994842641	8.045479713	9.804557908	11.63960943	8.476336501	10.20279393	11.36126891	11.8433587	11.26246292	10.73819906	11.07374599	11.51158863	11.18427613	10.88319675	10.06311458	11.45914605	9.626425946	10.7818146	11.57791256	11.53044627	10.6505721	9.525543383	11.36934655	11.50841294	11.02290326	10.61555795	10.70294842	7.352914351	10.90660945	11.3805274	11.37203918	10.18492473	11.29197535	10.52309573	9.890329267	11.36308394	12.12684147	7.959462168	11.32473356	12.03976791	10.39120314	10.80422625	9.552659747	9.954663594	7.799032157	11.12095464
CYP3A5	6.574438156	6.688289025	6.612661732	6.700236277	6.395830454	7.465674763	10.23277098	6.893545424	9.444449727	11.45905885	10.87031405	10.32922973	9.40480927	11.52336568	12.01438437	11.94561929	10.55988211	10.8308576	10.23672224	8.472984925	10.71707502	11.57436301	11.06374299	10.48277676	10.47272067	9.789986546	10.73852884	10.37203181	8.670238876	9.826321137	6.93645591	11.30565506	9.886833566	11.05184137	8.503996061	11.07139699	11.33919005	11.15535156	10.34184774	11.21476322	6.581999228	10.32932582	9.755646287	11.49958636	10.12518831	9.516172017	9.161553741	6.571703533	10.49967383
HEBP1	7.999773747	8.120228793	7.4890159	7.827122463	7.944457973	8.035528333	9.792377144	8.199718087	7.584601503	10.46126115	10.30091291	9.776332487	9.512444845	10.31671903	10.04613031	10.09502662	9.140383612	8.580109342	9.964252977	7.990346767	8.69975809	10.38070311	10.32239378	9.519028251	7.020803351	10.05461755	9.898288309	10.24862871	8.197716234	9.317677998	8.213479666	10.05084951	9.531442351	9.67029807	6.67599632	10.34586301	7.580451772	8.491702289	10.08125289	10.32595965	8.363398814	8.145392701	10.32593311	10.06574471	8.194527238	7.207925404	7.153506525	6.396291173	9.631836006
C16ORF58	8.451162451	8.142732819	8.4549137	8.421403906	8.251800593	8.499732573	11.0491428	9.148323751	11.15306102	11.57872425	11.87382331	11.48285792	11.16608266	11.57121077	11.00959443	11.78011199	10.57269121	9.36416189	11.67248752	8.739285568	10.84557844	11.4580229	11.44293663	10.6842578	9.081062174	11.79824103	11.26754605	11.40669796	10.64625754	11.5224362	9.312220571	11.55220816	11.4127685	11.85945427	8.399666943	11.50102511	10.98239317	10.0960026	11.47271895	11.63286222	8.054510118	11.88501992	11.52049554	11.37780425	10.45560436	9.624029712	9.47191801	8.179505362	11.48050881
GYPE	10.57608465	10.49960539	9.870878241	9.140812708	9.324319187	9.637716894	7.819050507	8.894521405	7.447984539	6.45642396	7.442318971	6.355490617	6.419918884	6.576839445	6.377557376	6.507924502	6.45201368	6.314950875	6.441247202	10.46336575	6.52337342	6.374336115	6.56524743	6.396195538	6.49254715	6.457319969	6.545392383	6.462772621	6.399194464	6.354223185	8.815088002	6.406554673	6.679472513	6.7368011	6.775040243	6.62984668	6.846628943	6.863216884	6.717417023	6.443172247	8.608593405	6.487105112	6.531413718	6.617979796	6.862879574	6.563760133	6.492218321	8.140551907	6.439364271
OR51S1	9.48469264	10.07168458	10.21865864	8.800206071	10.13067409	10.186918	7.947708044	10.42903868	9.444449727	6.415875088	8.107912273	6.342643088	6.384668465	6.376739241	6.340001325	6.462038386	6.428780867	6.316317284	6.347295828	8.916990057	6.40262994	6.351103828	6.437276345	6.470087486	6.314440916	6.403328458	6.763655658	6.429621985	6.347303182	6.386844131	9.047866077	6.477033142	6.406580478	8.400395459	6.334316376	6.410283094	7.781922356	6.375843753	6.404019177	6.356335275	9.121601589	6.366689603	6.323652097	6.407906907	6.336127709	6.457844549	6.492218321	8.57081781	6.422757773
HOXB1	9.006508313	8.600949475	9.451579386	10.09803526	9.755389694	9.251575572	7.567641049	8.961802785	8.743003512	6.572165034	7.576225471	6.777343419	6.524435303	6.41669832	6.561886978	6.729834296	6.337234911	7.088140973	6.604455653	7.961551115	6.352109491	6.348376248	6.633980677	6.50211291	6.548369661	6.803816991	6.472573248	6.465649121	6.887625528	6.468955715	9.310379866	6.419250406	6.34870247	8.436074576	8.568795014	6.528288147	7.580451772	6.731074089	6.361030013	6.814304583	9.334679397	6.422593623	6.880330809	6.642573677	6.634989298	6.729757947	7.965308513	10.08666033	6.561218433
C2ORF66	10.87996277	10.7005827	10.80631924	10.40403658	11.091354	10.98609962	8.474172526	11.35104553	10.66374427	6.886871671	9.103933637	8.885132926	7.056812449	6.821776275	6.665205477	7.047279224	6.78048108	6.50684012	7.087263695	9.95959857	7.399685408	6.714588807	6.814530048	7.295567012	9.100637207	7.18341144	6.343108149	6.987997988	6.513166144	6.398823228	11.21324012	7.167596382	7.075641949	9.639118632	6.47273902	6.914375419	7.339123572	6.669145263	7.357872144	6.78112518	10.80533475	9.19639696	7.495099148	7.633452147	6.779459785	6.464030054	6.448604985	11.69161713	7.319969983
WNT7A	9.466136626	8.578238713	9.760048295	8.262193994	9.742358121	9.188877066	8.026983988	11.24776439	9.82269865	6.458883454	8.223895699	8.241425706	6.354345113	6.453901088	6.431082234	6.409546155	6.56098491	6.521491316	6.384683348	8.897945326	6.47697484	6.604914061	6.383489382	6.57883937	6.967727734	6.396630702	6.826752934	6.632091632	6.702893735	6.684556709	9.699561326	7.028840003	6.357622555	9.043606806	9.01724626	6.914375419	7.939362966	7.658844935	6.425680623	6.389203509	8.368943134	8.200730688	6.405571453	6.799976825	6.585521124	6.452318674	6.530357906	10.08666033	6.291141
CEBPA	7.161085115	6.952356424	7.167671811	7.056272515	7.100423691	7.242674386	9.379445537	7.044018782	9.90686269	9.106567942	9.119485086	9.864973674	8.243357948	9.260059811	8.899455408	9.285714742	9.444913439	9.641598616	10.42472449	7.504787895	9.712256053	10.09366135	9.326278907	9.205658533	8.682422659	9.999889329	10.08017415	9.686525441	9.173422381	10.2470534	7.07949289	9.99276896	10.44980956	9.945022525	10.23518578	10.59904312	8.965794526	9.268591733	9.8636854	9.498147492	6.962427847	10.21375835	10.04868763	9.590553349	9.852158869	8.954515995	10.8109895	7.277811209	9.714626455
LRP3	6.764685518	6.666065628	7.035450558	6.998527412	7.082890434	7.315572886	10.45146492	6.783414523	10.56946536	9.402119657	10.20368677	11.48629985	8.980670823	10.73326034	11.07076929	10.21859849	10.63622352	9.074873106	9.743115237	7.443034627	10.77011933	11.21400318	10.02249991	10.44172389	9.052297103	10.70239574	11.08272807	10.74958205	9.789335497	11.43610603	6.961532545	11.37811591	10.89397523	11.26795793	9.870410206	11.72204772	9.968078804	8.84767206	9.424670697	11.36442767	6.903300339	11.72141997	10.65708434	11.02032253	10.19538765	9.647342505	9.628755251	7.304423673	10.02362956
SRMS	9.190769609	8.858882408	9.18738605	10.05820248	10.04424162	9.871723225	7.320436588	10.28571479	8.508876517	6.458883454	8.237657417	6.352693416	7.866863184	6.396576999	6.329897767	6.500878715	6.425484979	6.848559112	7.207366144	8.586461147	6.726285955	6.327889131	6.404442727	6.411233348	8.935658776	6.334993246	6.671023882	6.404170026	8.0386617	6.337586484	9.909129275	6.653222786	6.504842499	7.645111217	6.460310258	6.390785004	7.826069896	8.219689049	6.391748177	6.394890865	8.832053268	7.528784264	6.558590045	6.441131853	6.348681295	6.427777508	6.5106282	9.471931826	6.517861952
PSMG2	6.394646685	6.445049312	6.445753279	6.306770088	6.360005836	6.639809608	10.02494485	6.449823793	8.478257792	9.882070204	9.719887358	9.776332487	10.57216506	9.820992801	10.25751603	9.660769038	10.13581859	9.355451351	10.31941992	6.908728151	10.16392878	10.16312604	9.978896247	10.08468033	8.630561761	10.3387409	9.994400516	10.12362594	9.033212392	9.9867137	6.417216956	9.620925089	10.53363093	10.34727862	9.21630325	10.02086529	9.818530163	9.619167855	10.14125987	10.52128273	6.480864758	10.32932582	10.29008831	10.00619058	9.128189393	9.160149444	9.18135998	6.564996912	10.15766422
TBCA	9.539135457	9.498069353	8.228132375	7.875438494	8.064945757	10.13505795	11.34678284	9.285227511	11.63675168	11.50305053	11.71570181	11.77706554	11.9451831	11.65693261	11.71235204	11.0999796	11.84336502	11.39247647	11.85966578	8.972205781	11.88172316	12.21221123	11.75954029	12.0237456	10.37958358	11.83062095	11.64076417	11.56818305	11.36370591	11.2256226	8.66872864	11.41821791	11.75855908	11.34262085	10.33630041	11.69243481	11.47534697	11.24407319	12.03791956	11.79779948	8.368943134	10.80028753	11.80045142	11.31421057	11.23958541	10.84446795	11.18076807	8.557885464	11.56227304
C1QL2	8.994178153	8.085135196	8.987953903	10.28515577	9.964638527	9.330766345	7.428969268	9.481079711	9.031069346	6.679021171	7.750902775	7.246863412	6.394834036	6.684854419	6.345998781	6.779678662	6.683226169	6.573445971	6.594659845	7.39820368	6.329153138	6.733264918	6.409300706	6.414616742	7.053091336	6.562601936	6.727085109	6.657213721	9.153082474	6.504764186	10.12022683	7.1545781	6.742866733	8.577366287	6.892706557	6.741907564	7.789353965	6.942062911	6.544783454	6.644155221	10.08821225	9.259175334	6.641611462	6.492621728	6.35831876	6.964724684	6.418371817	10.68812721	7.643998137
MUCL1	9.310809528	9.364660985	9.760048295	9.297008725	9.402325706	9.597247548	7.639601571	9.158570787	9.216759033	6.899405398	8.080280517	6.918683878	6.384668465	6.426844504	6.45344671	6.606071021	6.653508707	7.874893226	6.88083987	9.250825761	6.948466401	6.57984285	6.502511267	6.602357806	8.727929942	7.285380164	6.41544824	6.336499377	6.337310336	7.555185493	10.25679383	6.409130437	6.424940844	8.121887371	7.040856908	6.405784252	7.285888071	7.015991507	6.331690204	6.536223383	10.26247931	8.462357478	6.625376428	6.496851736	6.348681295	7.144694161	6.705191661	10.27950013	6.853623852
BTF3	8.339202856	8.138184749	7.936105605	7.95647752	7.449128997	8.329105995	9.134325903	7.68432387	9.90686269	10.34485865	10.83063224	10.85404792	10.43013409	10.32505883	10.40368745	9.960463669	10.40919801	10.03887419	10.59011998	8.150425021	10.19580884	10.13667549	10.52006965	10.80381801	8.743367676	10.83048593	10.57729561	10.6263616	9.268145868	10.29324295	7.490603493	10.16116136	10.21444824	9.843905602	9.684634952	10.43699115	9.724894727	10.12346574	10.99281726	10.40321688	7.207225432	9.406195103	10.69787461	10.22961486	9.836898696	9.803495849	9.295490208	7.590414288	10.54264972
OR56A4	9.853822749	10.61318395	10.50080065	9.678896478	10.1411382	10.33223194	7.867579983	10.26005252	8.768691858	6.355513922	8.299783082	6.361478114	6.346626105	6.306822943	6.498909717	6.351888016	6.415662322	8.194776888	6.867024628	9.222057498	6.399585904	6.461992041	6.429354706	6.539825025	6.357304137	6.483885501	6.428675629	6.995890491	6.48460157	6.531849876	10.48580813	6.362255972	6.528791077	8.149162413	6.803951025	6.380490704	7.666968109	6.405506866	6.590282548	6.655653048	10.2746955	8.156110854	6.609610824	6.328202755	6.454365344	6.457844549	6.948955679	9.014406949	6.590934378
RHOU	6.597574094	6.826159784	6.470752137	6.38793303	6.522003095	6.72673085	8.96336932	7.207972701	6.883345792	10.24622156	9.018626261	8.491132821	6.971862485	10.27450855	9.506558152	9.245676041	8.576050246	7.746108465	9.298223909	6.367839835	7.822422454	9.50153507	9.648334278	8.10888753	6.416263275	9.35966117	8.771519509	8.838511774	6.651913765	7.90047016	6.835852421	9.558892377	8.036095516	8.92913238	7.570301624	9.186884234	8.155894952	8.475171132	9.091097603	9.063688431	6.408986364	7.618688665	9.15093993	8.748973056	7.328358421	6.769077226	6.350730271	6.261201201	8.959830741
MIR125B1	9.369661791	9.420363633	8.66390333	10.11363951	8.99038869	9.000339286	7.622338258	7.703163316	7.873847912	6.396343168	7.902632942	6.815875652	6.412029215	7.585075089	6.817367255	6.373913751	6.944394863	6.401358307	6.73729818	10.39997638	6.387797419	6.819467501	7.169754151	7.262222649	6.660247837	6.441578629	7.00517515	6.4568653	7.536182713	6.518523915	9.351006558	7.111649214	7.321928105	7.057910355	6.744780848	6.895293899	7.313225774	6.419047219	6.532259652	6.72136647	10.12896619	6.361798721	6.464114651	6.360083186	6.509126822	6.535751079	6.346723393	8.075947779	7.0702046
UBE2E1	7.134611851	7.114527161	6.88089066	6.779657801	6.89709425	6.945222487	11.07170363	6.985706243	8.084793795	9.44288672	9.87606348	10.24759129	9.656384764	10.06099332	10.19699407	9.49285579	9.283930992	8.229210735	9.639015744	6.922746119	8.89555653	9.960039391	9.786238602	9.553318107	7.39011474	9.802279689	9.646259163	10.45311053	8.115461795	9.082270393	6.814697945	10.55390424	9.683782981	10.31132261	7.682943497	10.30207061	8.32370676	8.005373751	9.535031095	10.47837939	6.962427847	9.839872243	10.03460034	9.975389787	7.885380448	8.019848432	7.714883398	6.932883775	9.552386269
PPP1R15A	7.294885113	7.462795313	8.113551851	7.738207937	7.782643262	7.514546301	10.21062771	7.501663113	7.420346751	9.05718403	9.719887358	9.858721477	10.24769479	10.17797705	9.35920631	9.091293991	10.20453029	9.964329337	10.43327164	7.484647528	9.555501574	8.652288771	9.457167046	10.57525591	8.096658123	10.34823419	9.603819446	10.260128	6.634416917	9.707458124	7.410072806	10.58455208	9.369065498	10.52931641	6.72417567	9.717440858	8.467481033	8.397626472	9.424670697	9.326021646	7.505689157	8.286372631	9.166170436	9.650045637	7.618055733	8.221531563	7.508930237	7.458611823	10.30996306
SERPINC1	7.395353539	7.510582617	7.301229668	7.153185069	6.969020586	7.601240892	7.772381489	7.751387616	10.47327265	12.14762311	10.73149541	10.51639131	6.485803401	11.33826154	11.73561859	11.89203644	10.44921547	11.02277687	11.27737432	8.69364076	9.683438779	11.43561763	12.00755883	10.41731529	10.07602795	11.22627548	10.13310778	10.166208	9.955015915	10.49629133	7.40038022	11.36252689	10.99220822	10.82982593	9.705156315	10.48461671	10.6152812	10.39991875	11.02595286	11.11147366	7.557002826	9.406195103	11.41176624	11.00752764	10.63135297	10.74233113	10.6554538	7.538660116	11.17241281
RPL38	6.759878118	6.573257105	6.755847716	6.576519334	6.684603678	7.206456923	10.36963797	7.137722583	10.41952995	10.76695309	10.8420363	10.71997164	11.45195485	10.47166216	10.64326774	11.24975953	11.2395647	10.78201965	11.26452328	8.130285267	11.00380866	10.66285616	11.10345613	11.27815855	9.606604467	11.00551699	11.01820233	10.64187296	10.26668238	10.54011685	6.381098182	10.53068327	10.95559048	10.83301917	10.22104421	10.63738904	10.68102287	10.78244549	10.7863942	10.77187405	6.413923712	10.88977173	10.64169685	11.14518125	10.46015263	10.51810377	10.80117262	6.467457506	10.92109975
PPFIA2	10.98196343	11.0968634	10.56691248	11.05035498	10.15152676	10.497954	8.413082638	9.05645625	8.262291698	6.775012359	8.561641754	6.868865597	6.652290049	7.130490493	6.420252174	6.525314119	7.039779454	6.55567184	7.000327361	10.70542479	6.620199152	6.494164578	6.962091094	6.902474945	6.482638938	6.429957896	6.880193558	7.586587555	8.395883062	6.453964843	10.49589789	6.738807505	7.144244853	7.283171267	8.495574621	7.00189773	7.459643974	6.643643917	7.673866665	6.800278873	10.8899904	6.403926883	6.776876977	6.86807446	6.530638626	6.496112469	6.530357906	8.088923517	6.846068844
OR5B21	10.52671583	10.22220962	10.14899414	8.88783829	9.869019413	9.769484596	7.946127798	9.919734943	9.638673293	6.637639159	7.800019677	7.102097665	6.637923782	6.658464624	6.401728853	6.511327184	6.379521839	6.423265791	6.577567183	8.919346425	6.39655387	6.593531455	6.699792206	6.65394171	8.66196664	6.457319969	7.061831358	6.945212769	6.410400946	6.518523915	9.176371529	6.819253948	6.367041427	9.006287485	6.460310258	6.704625282	7.6234094	6.33072267	6.41111591	6.498769797	8.942796755	7.336947061	6.66398925	6.713832842	6.364441653	6.406460155	6.332267604	10.36146716	6.552063862
SF3A3	7.426325057	7.57327555	7.4890159	7.654135041	7.111775948	7.720814417	11.52060222	7.639783708	9.735877414	10.44367811	10.71358022	10.97811733	10.78465081	10.54017481	10.32265897	10.50980464	9.988809105	9.045697937	10.35510885	8.130285267	10.42913707	10.58136742	10.89337274	9.818868683	7.857519276	10.81417886	10.52448554	11.17830102	7.878394437	11.12424135	7.884091425	10.51116187	10.48758816	11.25587139	8.243741324	10.84052682	9.522977983	8.694185456	10.32885553	11.16116273	7.799458062	11.23276545	10.97604647	10.78133678	9.386680376	8.512130612	8.100778415	7.093025112	10.32280895
SLA2	9.985909335	10.15013426	11.45157521	11.06076826	11.04350541	9.950677904	7.865879332	9.363711342	9.711796499	7.555392383	9.525202405	7.449278287	7.759727261	7.576436142	7.205996934	7.980111802	7.06297244	8.934208416	8.218282378	9.797623866	6.708624839	6.922112419	7.768377543	9.112095714	8.534928989	7.399066364	7.470016105	7.315429763	7.852665509	8.196821601	10.7966051	7.750034311	7.1080977	8.987341073	7.794493804	7.311922756	7.887101354	7.498948575	7.730326147	7.336378679	11.67939483	8.590003581	7.195250642	8.275659711	7.390761805	7.468376217	7.451222693	11.66185093	9.100831863
REXO1	6.466677313	6.513661612	6.548484851	6.689113884	6.704908417	6.740963157	9.347091243	6.774942106	8.57625086	8.951759119	9.16406033	9.303007669	9.630492396	9.222640414	9.108321612	9.204274164	9.243799396	8.269723676	9.117655397	6.818976373	8.979240569	9.439955781	8.987390849	8.566338163	7.907069526	9.010948962	9.805143743	9.117554004	8.055967666	9.968250112	6.635061614	9.875978272	9.369065498	10.30316347	8.573039673	9.810851229	9.702960884	8.613589829	9.190131606	9.877490314	6.411458188	10.46517594	9.707112042	9.141069469	9.386680376	8.892553632	8.356558239	6.51961598	9.296410667
TMED1	8.053948041	8.013113425	7.959093552	7.321021564	7.965034677	7.860560575	10.65490417	8.622573682	9.12449321	10.67499566	10.18819109	10.0103609	9.763609059	10.50387359	10.53322766	10.16853205	10.32012303	8.098966826	10.1104785	7.264364751	9.565576186	10.37136927	10.36628918	10.18087103	8.338087216	9.960757014	10.17861802	10.40469943	8.431490809	10.28310331	8.182720667	10.68956003	9.879816913	10.86172964	8.130544444	10.02086529	8.378482375	8.738613163	10.67762231	10.64622293	6.995375305	10.10584076	10.8285453	10.3160055	8.361981066	8.066602378	7.693461174	7.975036418	10.13516252
TMEFF2	9.248150932	9.405748541	9.271428108	9.147154279	8.950647467	9.576557922	7.669838862	9.493027309	8.075496905	6.492302021	7.83588869	6.839527447	6.553130406	6.462632207	6.483962214	6.484063785	6.730959008	6.751737758	6.613848906	8.625151295	6.399585904	6.336552184	6.613258777	6.972939956	6.569072263	6.388051229	6.377289572	6.424275241	6.505145528	6.558931317	9.502116105	6.722500952	6.345546681	7.757499499	8.982064045	6.759834614	6.40421113	8.121728327	6.372794398	6.39205934	9.678566139	7.704277188	6.330039854	6.347908408	6.34054199	6.427777508	6.783486158	6.801937735	6.531943024
AARS	9.018901195	9.446532019	8.843047561	9.446453153	9.303765107	9.67690395	11.3363721	8.54238886	9.82269865	11.28889964	11.45428793	11.54731461	11.53899966	10.96279136	10.83174225	11.13178156	11.10619814	10.21292922	11.59650355	9.813356753	11.84328593	11.48760732	11.43655684	11.35554766	10.05328892	11.80909992	10.67155897	11.5913684	10.04310913	10.70294842	9.220581733	11.42433212	11.31480821	11.39538081	9.028037279	11.60475941	11.05473078	9.792234438	11.3547516	11.45331329	9.374967928	11.15874293	11.58501565	11.46096322	10.29216538	10.05998519	8.504316995	8.369946035	11.29544746
NPFFR1	8.473123483	7.884939484	8.990635897	10.81644706	10.13067409	8.972446881	7.669838862	8.83501999	9.589206638	6.341049717	7.683228771	6.736318333	7.14787427	6.318194098	6.45654124	6.364523951	6.36505597	6.452618925	6.478928921	8.64207128	6.573354168	6.298750125	6.350602525	6.887034477	6.644400408	6.513187108	6.328504644	6.485201817	6.423104215	6.337586484	9.011046206	6.83050491	6.367041427	8.290158758	6.949399993	6.403670582	7.532209063	6.30073135	6.400772047	6.414252576	9.639596067	8.762715868	6.34956428	6.437636507	6.414384075	6.888545445	6.5106282	9.647689834	6.482671664
KIAA1310	8.034673202	8.008292339	7.560955212	7.746779306	7.044818036	7.952871755	10.63637356	8.00063249	8.90602391	10.36767199	10.74928225	10.73258205	10.31623196	10.37861123	10.43218739	10.65500032	9.689387378	9.066193421	10.47133871	7.926681712	9.740840943	10.47623747	10.4133414	10.3857193	8.54002173	10.59604109	10.39549773	10.6263616	8.549110631	10.15566413	7.507113274	10.41486992	9.794178271	10.3896641	8.237466971	10.2725275	9.288685298	9.610797098	10.09643755	10.30631184	7.317696018	9.991256028	10.46211927	10.70679164	9.033209414	8.659660732	8.644073529	7.812893432	10.2502018
DENR	12.11143399	12.30307481	12.40374116	12.0376951	12.34442688	12.04573371	9.585794169	11.74268215	10.86387784	8.822541787	10.52677273	9.105997813	9.690201163	8.850529971	8.805019487	9.324329054	8.852476451	10.37050936	9.449100325	12.05001539	9.16304079	8.944565664	9.190873252	10.16410114	10.34668328	8.991708877	9.702239648	8.921759681	10.48709349	10.06452261	12.35851707	9.464534601	9.394339829	10.23112811	9.578355327	9.07167067	10.51683561	9.852050942	8.919382356	9.230075354	12.21806738	10.51439584	9.058376141	9.84453543	9.658773998	9.013668459	10.35905654	12.06939461	10.37274068
PELP1	6.348274537	6.353797002	6.326525418	6.396104361	6.361386601	6.392280639	9.71625485	6.364457543	7.33625731	9.29770889	8.917485856	8.745544237	8.970385251	9.584559109	8.750997425	9.907577985	8.616088679	7.954840179	9.108477244	7.171995826	8.891423332	8.828830655	9.236331429	8.854165097	6.932616365	9.191984409	8.911069434	8.846519202	7.01932229	8.813320941	6.417216956	8.78462649	8.306249089	8.112809104	8.531108176	8.810880439	9.175584567	7.579084977	9.586520789	8.960370139	6.399497125	6.431878315	8.882980295	8.919731295	8.940844101	8.886611372	8.935203939	6.369723098	8.686926028
AURKAIP1	6.478935698	6.541229386	6.417105781	6.521141571	6.342129077	6.891674151	9.670439203	6.499834396	9.845934222	9.611931721	9.979275948	10.14476109	9.205700021	9.315640253	9.349660618	8.994218836	9.637148935	9.284683166	9.786324886	7.051532986	10.05625954	9.213415667	9.722182803	9.248922607	9.421520497	10.30035355	9.358130476	9.874988072	8.301692695	9.71470854	6.563260434	10.46760255	10.29800915	10.41213014	8.327416758	9.723789607	9.691825884	9.107552303	9.665110566	10.43478598	6.365357173	10.77660255	10.01327584	10.14349057	8.598184901	8.692854068	9.395137467	6.70609414	10.11990486
LRIT1	9.369661791	9.066214577	8.558027913	9.469344075	8.907456587	9.230573909	7.561092034	8.078740045	8.390555234	6.500245881	7.139007606	6.947167828	6.45885712	6.388536401	6.538523516	6.428927082	6.367305419	6.401358307	6.421038645	9.42440228	6.345929749	6.339894186	6.341068735	6.433773049	6.347318424	6.64831001	6.418094869	6.4568653	6.347303182	6.339054369	8.998471371	6.378134101	6.775352203	8.028804518	6.478446675	6.462996937	7.147370517	6.37011362	6.568419566	6.457147232	9.156379642	7.8089842	6.447787637	6.407906907	6.488594803	6.729757947	6.737561481	9.209019565	6.343748198
ANXA8L1	9.791532482	9.37935211	9.677141923	10.18448905	9.819320763	9.733329305	8.123985528	10.80178479	8.862685375	6.471535408	7.83588869	7.11625524	6.494365323	6.945364344	6.688807546	6.417967712	7.010302614	7.519995774	6.329502897	10.10162939	6.790635284	7.023698969	6.318130442	6.630072976	6.527923759	6.9909575	6.846566161	8.936332595	8.70330043	6.595093511	10.39191644	6.362255972	7.132810948	8.392058669	6.466814275	6.750990622	7.844207508	6.344338008	6.674672064	7.079261384	10.40393228	7.477445871	6.316840279	7.178230815	6.39239311	6.457844549	6.718730672	8.609496802	6.877767636
RPS19	9.428318051	8.704108009	8.922866761	9.647002795	8.349174432	8.65195137	12.19581378	9.363711342	10.76968561	12.21236813	11.8433587	11.99163433	12.13474283	12.22023726	11.90155952	12.1897187	11.97270356	10.69272236	12.34733339	9.195654133	12.12962229	11.70557116	12.08911486	11.99569353	10.80183375	11.97429568	11.8519022	11.77113658	10.80704562	11.54647282	7.537013648	12.20074382	11.788684	11.67160876	10.88690179	12.04820862	11.64708507	10.99591011	11.92519274	11.89801245	7.906770029	11.59691363	11.82186071	11.96283372	11.29726886	10.59216901	11.24495899	9.347497658	12.1631998
MRPL12	6.356158045	6.306072031	6.325479351	6.346664641	6.331282591	6.496760361	7.995528302	6.39604884	7.768513057	8.458217413	8.486672938	8.99723436	8.496889735	8.63232408	8.680165242	9.109095801	9.379603167	9.470881118	8.580474547	7.533488788	9.395267262	8.799211948	8.666262926	8.859152962	6.575598115	9.191984409	8.450395043	8.672660877	9.018113318	9.486979565	6.369033845	8.441952424	8.982859804	8.07199892	9.794641059	8.431962543	8.945601227	9.418263078	9.099451034	8.604368485	6.401722604	7.601146124	8.60205149	8.547506119	9.867266171	6.337412024	10.03401117	6.365534144	8.165410658
ZNF207	7.890263824	7.791731995	7.202092884	7.252810034	7.277478609	7.804127884	10.73349975	7.960391012	8.003052109	9.949868617	10.16465081	10.47743397	9.681820019	10.23568622	9.878812306	10.163413	8.922337284	8.098966826	9.925750603	7.410009094	8.909205191	9.988406221	9.834592699	9.507335955	6.361422986	10.11862755	9.441189496	10.39927845	8.112972773	9.347770295	7.657355478	10.14166508	8.995251364	10.34727862	6.453837572	10.41790198	8.162019293	7.046245313	9.785177919	10.08845924	7.52581128	10.37234915	10.29008831	10.18398922	8.272375741	8.167213778	7.466828608	7.154136345	9.640295765
ACSS2	6.460309289	6.491333727	6.565864331	6.371658079	6.481333877	6.706358474	9.291701261	6.576229276	9.072588079	9.476330814	9.805680673	9.858721477	8.610245068	8.932717667	9.878812306	9.346812083	9.126282885	8.963156431	9.208916919	6.890677142	9.615277252	10.30466318	8.564278367	10.10289712	7.94408462	9.506772307	9.145403147	9.347028344	7.672543329	9.126189162	6.588060398	9.479426585	10.8815674	10.12529347	8.467656253	9.231390845	8.276009266	9.011682984	9.81173107	9.599885209	6.390472105	9.557590047	9.180366997	9.374312965	8.739183967	8.872661936	9.105918946	6.665553226	9.111291857
PRAP1	6.597574094	6.54859829	6.713662489	6.530366622	6.603330372	7.112365654	6.398463713	6.71146047	11.02263648	11.23327913	10.24176947	9.801886739	7.142783337	10.62557141	10.58299092	10.26192785	10.65512944	8.95359606	10.59812371	6.848089404	8.091080786	9.213415667	10.33719788	10.11188288	9.165232568	11.22267808	10.49308284	9.825815148	10.17507904	10.46495779	6.688120235	10.19469749	10.45934162	10.58000078	7.513865198	10.565595	9.867365785	9.231158684	10.94487207	11.16116273	6.404084303	10.54208668	11.58103604	9.679721782	10.85381719	8.805414872	11.35631168	6.522997721	9.998169385
IL17F	9.539135457	10.54191686	9.46991312	9.476851929	9.964638527	10.27332889	7.477008241	9.876368667	8.458089392	6.356981085	8.264777412	6.521431942	6.369281436	6.388536401	6.344380287	6.364523951	6.439795564	6.830293234	6.413507011	10.31253552	6.514989651	6.372683301	6.399723644	6.401884236	6.61993325	6.909619091	6.301594194	6.333814306	9.554563348	6.426739458	10.26855533	6.378134101	6.393846573	7.545319504	6.428413105	6.344935367	6.576439591	6.388597957	6.685018289	6.370317888	9.308995647	9.294978204	6.431336316	6.401725341	6.33330242	6.385347867	6.476092336	8.954955529	6.640969673
WDR18	8.380614365	7.988441236	8.558027913	8.808648456	9.141446823	9.576557922	12.62751124	9.421790379	10.61298137	12.4526387	11.92665284	12.08855233	11.96569861	11.56025757	12.08897591	12.19409265	11.56346815	10.81879015	12.34733339	9.797623866	12.26873518	11.82930136	12.05927895	11.34100615	11.07741655	11.99387693	12.12407549	12.49240734	11.48168722	11.2866773	9.055878834	11.9613952	11.96004274	11.31592167	10.586663	12.08174116	10.95066514	10.94684754	12.27229803	12.18711628	8.18149867	11.1617401	12.29058728	11.89106748	10.88660121	10.12133316	10.43486523	9.281168898	11.47741128
PPP1R16A	7.497056117	7.258102744	7.551626337	7.763423304	7.122800288	7.561153449	10.13903221	7.007150179	9.513665872	10.20233659	10.27897658	9.877437244	10.00865613	10.03171372	10.43786254	10.65125816	9.988809105	9.267910524	10.29679444	6.779587899	10.29509923	10.2851296	10.39940481	10.5382624	8.178662072	10.17577732	10.08614414	10.166208	9.184152606	9.670673777	7.013207796	9.90452868	10.03590515	9.779551949	8.419502487	9.859179191	9.221687827	9.477599128	10.59683298	9.96670919	6.882331181	9.271254637	10.25339676	10.06574471	8.994205982	8.832185526	8.142390522	8.013379112	10.22255104
C15ORF60	9.971797525	9.734959398	9.133473623	9.895548664	9.17732454	9.903932753	7.214077654	9.972759056	7.739390349	6.347306299	7.948339328	6.441617657	6.346626105	6.637435526	6.355202663	6.62305939	6.45201368	6.409669286	6.355525076	9.05385994	6.359039112	6.332142296	6.711631223	6.491953742	6.900373176	6.394458172	6.368295538	6.432162873	6.569904235	6.4578273	9.716615765	6.341417834	6.551751418	8.040199266	6.584119958	6.360657192	8.155894952	6.452369046	6.425680623	6.450124279	9.295928408	9.687516432	6.328678733	6.31909479	6.36239505	6.81676301	6.374225093	8.912234545	6.37469966
ZSCAN10	8.998281638	9.702018152	10.0052348	10.16530146	10.15152676	9.411993605	7.510602765	9.908970618	8.181515547	6.751128589	8.121751288	6.809995028	6.69541286	6.964824308	6.725535386	7.676073273	6.992947028	6.751737758	6.818738403	9.329046814	6.771354455	6.767992684	7.048297213	6.636265216	7.796025445	7.814681202	6.872229813	6.319649568	6.380324732	8.338770702	10.24493128	6.985101961	6.896624072	7.592755542	8.196900187	6.90166678	7.459643974	6.818523518	6.973219584	6.981923566	10.04307653	6.360199953	6.633561222	6.952564159	6.329243534	6.470578379	6.434836223	10.00673645	7.820135871
OR4D9	9.428318051	9.204562048	9.570853055	8.812829794	9.432922473	9.257905362	7.698399122	8.58208729	9.10375326	6.500245881	7.750902775	6.986724444	6.560062965	6.451921431	6.379888095	6.44937307	6.536221257	6.790524992	6.336834706	9.375939876	6.333990814	6.425120007	6.364964965	6.407995955	8.945917956	6.382129449	6.317245439	6.323934283	6.427435358	6.377049157	9.799514636	6.426448281	6.352115268	7.874706356	8.414636894	6.467317478	6.420805972	6.395118154	6.498292276	6.453607583	9.714553243	8.283906315	6.379061914	6.396028354	6.424630909	6.535751079	6.615416891	8.950502155	6.310528204
OR5AR1	10.35378662	10.39910268	10.36462348	8.945793356	9.386883577	9.751546697	7.817498767	9.329632726	7.638570662	6.40254032	8.06183869	6.55140635	6.566558448	6.626766036	6.462777769	6.590925576	6.576114977	6.39425541	6.733099025	10.05191321	6.447629726	6.510161058	6.480233234	6.567781419	6.419969241	6.403328458	6.482876822	6.54354373	6.466706169	6.504764186	9.073707864	6.571937467	6.826006802	7.518258298	8.522788156	6.351311055	7.636803223	6.428771227	6.459056178	6.647044903	9.232248897	6.355526332	6.441277344	6.480418656	6.882410147	6.626315525	6.789922385	9.181794075	6.329968145
GNAS	7.251260432	7.567970668	7.29057183	7.581815526	7.521464009	7.62018785	10.85507878	7.869580449	10.26286063	10.48310405	10.59698925	11.19361887	10.73299173	11.3061851	11.1160119	9.628923091	10.35481558	10.20358511	10.7769801	9.016638072	10.88568784	11.28166914	10.66468713	10.79934752	8.84768217	10.60896816	11.48650391	11.36866396	9.228042828	10.84542633	7.168558464	10.40662107	10.49224784	10.38587696	10.70639756	11.32729345	10.01120262	9.734336271	10.13386646	10.07436203	7.836670702	10.82709715	10.36099267	10.82246937	10.02999218	10.79894447	9.482742699	8.577284128	9.945372939
CAPN5	8.431386254	8.387786645	8.371818734	7.603188041	8.321894683	7.85331238	11.0113585	7.957541377	8.674864006	11.08357978	10.24927839	10.56352117	10.26030436	10.4797138	11.00959443	10.636259	10.36168522	9.197862509	10.65357213	8.778048509	9.861973241	10.3619888	10.95711758	10.31138132	7.196222361	11.18276997	10.66310156	10.29425975	8.838403931	10.86860625	7.996963313	10.5423205	10.47822868	10.58333972	8.419502487	10.95671088	9.252305695	9.648004491	11.06340036	10.61695328	7.814136873	10.05350324	10.04868763	10.73963742	9.328919931	8.56008568	8.214103479	7.562024077	10.87509588
UBE2D3	8.037875414	7.909881033	7.82257121	7.432318543	8.211097341	7.91957402	10.19201142	8.131436603	9.929298681	10.44367811	10.24927839	10.51208261	10.81520837	10.56850746	10.1036819	10.72565166	10.73011953	9.635500071	10.4460315	8.375186884	10.92543515	10.68840523	10.67666991	10.6210107	10.06092494	10.67714031	10.81250157	10.46378437	6.545072762	10.55736848	8.032936657	10.51116187	10.281753	10.29080455	6.992216723	10.57514258	9.985510547	10.0486628	10.74030237	10.59333031	8.087928731	10.2993682	10.51616844	10.2858499	9.606848076	10.44602408	9.482742699	7.682335694	10.46640741
ACSL5	7.352656323	7.666577598	7.235910216	7.22453512	7.345659342	7.457789301	8.96336932	7.288028165	8.183245823	10.8908241	10.07500557	9.956982219	9.353862981	11.30215278	10.7408001	9.859622923	9.395877405	7.862712751	10.52936064	8.106402354	8.303734326	9.999677596	11.19208499	9.217047724	8.744889236	10.18601305	8.911069434	10.08635309	8.441692735	9.1915443	7.347549594	10.82445785	9.326197129	10.86172964	8.275096263	10.04854712	7.415136521	6.469206741	10.85173732	10.8274159	7.678541703	10.61790585	11.20320127	10.0137813	9.107360183	9.726970536	9.171466778	7.164867602	9.647492691
ZNF835	9.169389007	8.787973712	9.149007431	10.03208717	9.768338795	9.486825615	7.549866695	8.43534284	8.768691858	6.58903549	7.907882497	6.918683878	6.53582835	6.41669832	6.48769526	6.500878715	6.938110477	6.59285642	6.980818435	7.31217722	6.871778174	6.382580018	6.381528473	6.390586308	6.596995505	6.454014194	7.082982867	6.810434502	6.606234167	6.480342739	10.1461036	6.591257998	6.361403452	7.864836372	6.397082129	6.987692157	8.229959715	6.576128759	6.550928091	6.691735538	9.904970209	9.478616272	6.33144994	6.832689536	6.650820593	6.834620265	6.33739633	9.402198908	6.918188722
DCTN2	7.314640759	7.63372903	7.542241421	6.866661507	7.80111294	7.449948513	10.28374218	6.977379932	7.743111416	10.43926622	9.795286853	9.541729589	8.995932154	9.93619408	9.771524446	10.06784111	8.934743134	8.385924025	10.04921534	6.946457774	8.754603993	9.534646928	9.707645174	9.116076232	6.477172854	10.96253645	9.093707099	10.02907377	6.569904235	8.768236237	8.077631266	9.457039426	8.903055418	9.510591178	8.510278711	9.326123561	7.504215165	6.797985692	9.897523152	9.304848962	6.980380655	6.465913226	9.723396101	9.737052769	8.309742354	8.443015584	7.873570092	6.426777658	9.347486565
PPFIA4	11.0897162	11.46749997	10.90164253	11.06592953	10.22215592	10.19958361	10.10815934	8.847189705	9.453245069	7.286770445	8.450589648	7.35547489	7.826843909	7.320060932	7.05066696	7.894528032	7.06297244	7.933137328	7.289644211	9.106143992	6.907157584	7.279648424	6.85711	6.936302025	7.281038365	6.37634036	7.343009914	7.143731479	9.059367466	6.793769325	9.997334538	6.936247407	7.192123298	8.571486608	6.418815067	7.271298888	8.479771521	8.213950729	6.746716077	6.725998696	9.958824915	7.771635119	6.405571453	7.275889393	6.343622303	6.729757947	8.193890907	9.595120009	7.040515185
CTF1	11.47466119	11.4616471	11.36321611	10.5341345	11.78234294	11.55933682	8.754307652	11.89110744	11.06304958	6.968893271	9.219656243	8.754901421	8.749599285	7.65649558	7.348427418	7.346697262	7.81953579	7.002270581	6.906712658	10.53959919	7.174904835	6.971820106	7.334368971	7.805454358	8.855607225	6.816591008	8.533018538	8.694973859	9.19961106	8.305271992	11.35074955	7.960306629	7.062640864	10.07109981	9.186967628	7.795346207	8.357393215	6.892592909	6.737027497	8.168135985	10.46936673	9.73144308	7.603134787	8.410980302	9.096888006	6.825323867	7.965308513	11.14537035	7.761037661
ZNF771	10.87337343	10.41068502	11.06281871	11.16804108	10.42328998	9.950677904	7.888347118	9.242032181	9.444449727	7.385717951	8.524424513	7.518214338	7.38350565	7.444708953	7.411926377	7.921532218	7.565173637	8.315427991	7.605009245	10.26075728	7.544558026	7.800190204	7.809643713	8.201432063	7.81896272	7.599383309	7.661378346	7.344276898	7.775923104	7.782596469	10.19641982	7.715412098	7.857896986	8.473720485	7.633162181	7.436133546	7.585476085	7.846825869	7.613456215	7.797243645	10.59900495	7.323201516	7.309616378	7.648875905	7.759814576	7.705505935	7.68470527	9.920765955	8.400861037
TM4SF1	7.335280402	7.545992347	7.235910216	6.870929253	7.07684326	7.702222252	10.10037083	7.624460244	8.768691858	9.205770668	9.784802736	10.48178395	10.35279742	10.66258368	9.497717528	9.301332777	9.315500234	7.965336604	10.70036021	7.149475166	9.007746872	9.253024677	9.218205086	10.21347957	7.09353509	10.21139416	9.681326817	10.54304076	7.900942423	9.685495834	7.262513014	11.365652	8.775768602	10.15856961	8.533187985	10.74350195	8.370708358	9.641202409	9.013798151	10.20605027	7.135164326	10.05350324	9.803239122	10.27972877	8.835514502	8.407221409	8.021418871	7.408664974	9.485938949
KRTAP10-2	8.047507294	8.271347202	9.459763358	9.484300528	9.755389694	8.849303042	7.335560065	9.097330264	9.196464057	6.45642396	7.943408837	8.259072935	6.425243449	6.604227533	6.602114001	6.657106454	6.428780867	7.115335842	6.446445308	6.43656365	7.05548268	6.604914061	6.585313256	6.890214362	8.988447174	6.386009804	7.435925466	6.366661898	10.40132385	6.617587664	10.08046626	6.591257998	6.835744591	7.436058561	8.522788156	7.264918328	8.15283787	7.759804883	6.595772384	6.773696514	8.214087363	9.879436314	6.450925267	6.811655865	8.153984949	6.660088804	7.914276673	10.75209245	6.446912696
LOC645431	10.86675747	10.39910268	10.36462348	11.76415991	9.819320763	10.08110444	7.857465103	8.062459429	8.324361309	7.447048246	8.367434723	7.091200945	7.495768765	7.280867437	6.722565281	6.629987625	7.123535473	6.857867187	7.41403183	10.58747153	6.337287739	6.927911946	6.643734462	7.130914329	6.852350135	6.76733231	7.247675556	6.881665342	6.805992529	6.342012141	10.48580813	6.411713449	6.835744591	7.713574955	8.633941481	7.198201117	6.431701919	8.172311358	7.106313829	7.460262169	11.18578759	7.755975536	7.342805318	7.025304688	6.563981929	6.669681535	6.392758537	9.37113203	7.368117388
KRTCAP2	7.513767503	7.744911547	7.391012041	7.410981019	7.468371861	8.012504823	10.80170716	7.872408975	10.36818324	10.51345677	11.01213555	10.41581405	10.66443263	10.29572569	10.53877895	11.31065918	10.35481558	10.14605308	10.94701346	8.352629164	10.37417777	10.679896	10.90845131	10.41731529	8.95105312	10.76486813	10.38106686	10.3500497	9.999569941	10.35266101	7.358324699	10.67844985	10.84001266	10.74972717	9.755438652	10.90840613	10.34125306	10.03895122	10.68290503	10.59925375	7.055974044	10.53817229	10.60556674	10.95578767	10.3225532	9.917417819	9.273453238	7.889524571	10.85379751
IL3	8.888218383	8.905805156	9.709830996	8.804440703	9.478005855	9.188877066	7.464429707	8.810253964	9.020707595	6.344761566	7.757066083	6.986724444	6.658082586	6.382608631	6.404846675	6.440244574	6.35400492	6.573445971	6.430767522	9.797623866	6.422152019	6.323937287	6.454335856	6.40488434	8.980683825	6.48706216	6.394255889	6.413811798	7.069699049	6.713763679	9.682345736	6.311361575	6.404042833	8.008218016	6.900931705	6.419449277	6.569767988	7.12212019	6.484112466	6.397666474	10.17697611	6.395524819	6.493559871	6.349777298	6.585521124	6.330634729	6.615416891	9.502917863	6.422757773
NPC2	7.430105107	7.643296147	7.438688844	7.442791199	7.682960779	7.91957402	11.9506781	7.842713126	9.891777372	10.91941058	10.58438076	11.20134969	10.74858599	10.74164262	11.15079616	10.55263207	10.05582231	9.962065915	10.68483499	8.212589121	10.2424517	11.34030443	10.18612013	9.978523487	7.350521668	10.3764771	10.92082834	11.29510558	9.574210074	10.05865931	8.109662796	11.12150611	11.12400922	10.9063034	10.43021051	11.12313368	9.691825884	10.00930994	9.930761521	11.02490804	7.614957219	10.32932582	10.79862612	10.9383407	10.1550491	9.866600538	9.608572039	7.079560446	10.57393076
OR2AT4	9.556925174	10.16502355	10.19596269	9.360332654	10.08806069	10.0672602	7.944538689	9.352281798	8.437592359	6.497486217	8.228495253	6.809995028	6.427861111	6.450007279	6.5774886	6.529173067	6.464836271	6.349416234	6.60762927	8.535277913	6.342310671	6.328927948	6.746332122	6.461615585	6.527923759	6.483885501	6.564384354	6.370446369	6.796548014	6.362771875	9.418049456	6.41427628	7.008189454	7.35353016	6.532806154	6.439430388	8.082762195	6.493028436	6.484112466	6.403497815	9.831987376	7.642855114	6.946393937	6.506342771	6.439425431	6.427777508	6.75007396	9.027494128	6.500499522
CSN3	10.18019016	10.35156036	9.330126986	9.388050223	10.36231156	10.02480635	7.888347118	9.624564989	9.958841635	6.336201208	8.052595436	7.193326215	11.68488254	6.335556245	6.326985671	6.72418794	6.841395071	6.386706256	6.835395283	10.49794134	6.443684349	6.338775434	6.337431752	6.327463537	7.332984903	6.641459407	6.557949769	7.024485725	6.423104215	6.325666167	10.99644157	6.310323004	6.896624072	8.472172875	6.67599632	6.335156447	7.047742626	7.854151899	6.479036905	6.658587727	10.91405446	7.953357078	6.502445616	6.568080848	6.629749149	6.36885284	6.544346769	9.669990716	6.41617297
CXXC1	6.568421916	6.551284385	6.563178879	6.606430967	6.757543822	7.173704588	10.08470842	6.717287837	9.470701633	9.071266234	10.13268235	9.920601875	9.930433648	9.327867467	9.20479423	9.748957237	9.408283511	9.270324492	9.903345938	7.584620146	9.615277252	9.599147054	9.335203646	9.157453779	8.216455441	9.999889329	10.03165119	9.818700076	8.691171611	9.812793408	6.461100063	9.998133306	10.56520958	10.58667433	9.663875081	9.810851229	10.14015818	9.349054825	9.506283683	10.17874854	6.571481126	10.46937106	9.925681721	9.886830044	10.29728756	8.878654552	9.55710527	6.426777658	10.22255104
TMEM132E	8.831222907	8.742035397	9.694433676	9.140812708	9.905463768	8.977153994	7.661306352	9.80982502	9.216759033	6.319155642	7.881155279	7.562659389	6.380622828	6.964824308	6.437474615	6.34864205	7.141062434	6.39425541	6.584488986	8.880987156	6.897954808	6.337662544	6.299294521	6.803082384	6.575598115	6.361611754	7.284849651	7.038696764	6.478396504	7.109530617	9.953880821	7.00287702	7.114501204	8.350217851	6.351559631	7.006594994	7.744016229	6.423944284	6.382416749	7.057546304	9.194501185	8.389036218	6.773972955	7.110829695	6.414384075	6.808519419	6.503964496	9.524373786	6.834594594
GOLT1A	6.368962946	6.375931232	6.443230274	6.371658079	6.337691279	6.762614201	9.006500136	6.38672506	9.041437778	9.374586481	8.809658594	9.289129272	7.856687928	9.394125476	9.549956399	9.170260547	9.864475208	10.45833	9.262822356	7.607512428	9.575601881	9.717633558	9.254403665	9.579709923	9.421520497	8.910466263	9.135091903	8.953771691	6.490917976	9.96205123	6.462976046	9.301599281	9.492100161	8.146887862	6.313565691	9.133959588	9.223012751	9.856618506	9.566173936	8.974109238	6.360345994	6.499642872	9.22482857	9.272611727	9.16940355	9.088531222	9.744978424	6.451082913	9.218973807
SCNN1D	7.318679897	7.131952792	7.429825012	7.53667249	7.985021229	8.131852995	9.656532917	7.289757293	10.00232019	10.8744286	9.697430468	10.74098589	10.89018988	10.61329283	10.12259683	10.71824684	10.64883492	9.768727168	10.05956437	9.025425079	10.52735379	11.05464111	11.28847354	9.861804718	9.576407932	9.955107625	10.80027089	10.00307993	10.15482464	10.86475358	7.580160784	10.51116187	10.85251009	10.19545124	9.823461572	10.1452705	10.84729201	10.26694169	9.914215317	10.33247906	7.821568001	10.68648827	10.68261672	10.56590896	10.31251421	10.43358425	10.49636781	7.789748274	10.84089748
KCNJ13	9.241811376	9.500893494	8.648747059	10.34337103	9.111757318	9.161848373	7.471956825	8.882884418	8.293717355	6.732872673	7.689486403	6.851464706	10.55554595	6.981402265	6.851410468	6.917595039	6.801340689	6.820797415	6.835395283	9.644811939	6.821044373	6.879122393	6.99215814	6.926833699	7.0650903	6.693668972	6.713079116	6.655109755	8.200193359	6.384501649	10.09384868	6.54205634	6.971427367	7.129208646	6.908998279	6.523530277	7.200506022	7.759804883	7.088117702	6.78654723	11.00508316	8.200730688	6.729982255	6.948010871	6.672375475	6.920843646	6.564358343	7.831513966	6.740755719
KRT75	8.428511481	9.063419128	8.961032308	9.691464031	9.831864763	8.838608518	7.198553172	8.882884418	8.460794229	6.388697774	7.763229842	7.623280673	6.384668465	6.33148801	6.315401022	6.392762405	6.65650301	6.514192969	6.347295828	9.859258755	6.451729158	6.407260164	6.431949487	6.507727884	6.835397614	6.392293401	6.480366439	6.382255247	9.081555497	6.389096559	8.504460173	6.338598221	6.442229654	7.771455879	6.491057667	6.372468432	7.609612154	6.576128759	6.352064553	6.328149724	9.792370878	8.233959196	6.422053028	6.328202755	6.342061854	6.385347867	6.698204679	8.957178997	6.402113065
MIR210	7.918616779	7.181304249	8.831042242	9.25832267	9.185425096	8.165125703	7.180475916	10.39093031	8.358481237	6.628843061	7.281396242	7.016796489	7.258444965	6.898582337	6.666973027	6.840723195	7.074047901	8.438124196	7.000327361	8.418461519	7.297237639	7.095246098	6.99215814	6.730712401	9.043145464	6.923119933	7.200618482	6.970742999	6.406383773	6.576801135	7.942100049	7.283937541	7.1080977	7.721673865	8.984781865	6.768504946	8.082762195	8.877562208	7.104511187	6.745967994	8.161621843	9.373955566	7.342805318	6.853530778	8.324753521	9.392415343	9.273453238	10.37904706	7.159909901
MAPK3	7.418733576	7.81933516	8.860719083	9.25832267	8.540007879	8.431655429	10.39808578	8.170019606	10.26286063	9.782989593	10.95860928	10.66101972	10.90984739	10.21814385	10.15383697	10.82141963	10.54059583	9.774097336	11.29334357	7.618866664	10.89138842	10.47623747	10.44078506	10.78588235	8.418730571	10.5482095	10.84088969	11.00841265	9.440051837	10.81427919	8.087197415	10.4835457	11.02050002	10.68514822	9.238850804	11.40083087	10.22948274	9.678801384	10.5239894	10.70394638	8.459239372	11.1677254	10.7333207	11.38516635	9.471354028	8.910247194	9.904867816	9.400272646	10.99004272
HCG27	10.6769344	10.7929407	10.68881061	9.334792469	9.941202353	10.13505795	8.380796871	11.16938264	9.513665872	8.287311035	8.419029654	7.608772459	7.499587178	7.504748699	7.444665017	8.037302514	7.165288596	6.521491316	7.397833195	9.626425946	7.118443516	7.471241447	8.221963261	7.718160963	8.360331741	7.764959608	7.562918263	7.768475861	8.459759774	7.370965173	9.953880821	7.371478682	7.243407529	8.724903159	7.992638553	7.870449989	8.000228983	6.603238837	7.878909343	7.974576192	10.13734223	8.259088728	7.359487494	7.404750926	7.552853888	8.597802073	6.962330054	9.994844107	7.879339715
TSLP	11.1963237	11.38944	11.29638166	8.945793356	11.22190072	11.38875455	9.07382863	11.48815125	11.28823087	7.737463276	9.45004365	9.158951829	7.305141915	7.991914491	8.035588626	8.093667993	7.942244813	9.659672465	6.947531975	10.87955198	7.831780251	7.807018943	8.804879794	8.069845618	7.779183844	7.517765435	8.608917364	8.459841239	10.20174167	9.495610731	10.3259314	8.91243798	8.017167364	10.64606748	10.27663126	8.608808825	9.561256754	9.268591733	9.044356707	8.569614117	9.430324868	9.976933914	8.879481928	7.991011836	10.38111176	9.281059195	6.684301758	11.35168487	9.003515759
RAB17	7.911620858	7.951858109	7.778850206	7.487991585	7.562363528	7.649823504	10.3731957	7.291488854	6.829688745	11.14198593	10.33687625	10.48612817	8.650107308	10.92426516	11.04539362	11.21544198	9.971613276	9.359818624	9.942358611	7.633799041	9.288053858	10.69265747	10.9645579	10.41109588	6.443430145	10.18090114	9.53187464	10.23706478	9.107205916	9.833042781	7.653387046	10.47957143	9.228544009	10.04570493	8.384079395	9.426566318	9.201871429	9.624715378	10.57473268	10.36485347	7.747565647	7.830865979	10.80362223	9.619639407	9.357933248	8.149428605	8.128373199	7.498363667	10.10443423
NDUFA4	7.191079014	7.347620307	6.760104117	7.464592308	6.651249231	6.81995063	10.46931265	6.84582779	7.573290174	10.42155027	9.730956652	9.282147224	8.519222863	10.08981486	10.26349773	10.14793377	8.950055318	8.475071427	10.05439694	7.65196647	8.579906646	10.28021143	9.953488931	8.710069012	8.335997579	9.874328737	8.350868722	9.198996844	7.557371991	8.593630915	6.768148405	10.27315451	8.940943663	9.917473897	7.654507512	9.398025275	8.236137246	7.934108282	9.846531672	9.854640287	6.957256449	8.7555076	9.546804178	9.90337628	7.561491801	7.430384114	7.775675354	6.866622589	10.15766422
SNORA54	6.94156976	6.965601082	6.859246583	6.998527412	7.018494061	7.601240892	9.187897203	6.843391872	10.74564457	10.45248228	10.18819109	11.10731339	11.86368624	10.54825907	10.82110555	9.895668702	11.62369895	9.981169498	10.57001415	8.98787349	11.62506695	10.60721939	10.79417679	10.92590138	9.566286349	10.94282285	11.18586338	10.96461084	9.962516636	11.20840702	6.69803685	11.21818943	11.06460966	11.1019801	10.34919326	11.19720247	10.45978012	11.01043141	10.5913321	11.53873135	6.880509836	11.74262858	11.16159823	11.05837222	10.89068278	11.80019381	10.44054719	7.093025112	10.70155301
MFGE8	9.283840633	8.170540543	8.764328852	8.222556548	7.686542554	8.555950643	10.7979032	7.993384401	10.13276204	10.09044988	10.48752417	11.25110495	10.86541877	11.42471904	10.47737318	10.36155234	11.32490363	8.887480273	10.79587666	9.18030842	10.56520451	9.88505715	9.640785205	10.88293377	6.668415857	11.02487302	11.41604415	11.46461053	7.16589357	11.43610603	8.924082951	11.15180082	10.23162744	11.34262085	8.870412788	11.31410159	8.883041934	9.699766851	10.60231823	10.45355453	8.18149867	11.55886056	10.69279344	11.61116669	9.526434267	9.704535158	8.891016089	7.628120862	11.07193061
DNAJC8	8.089593874	8.031885421	8.049507716	7.972199611	7.794888207	7.860560575	12.42559155	8.185583605	10.02366697	11.65480837	11.73765391	12.19191708	11.28251584	11.6604309	11.23370759	11.42563526	10.6235816	8.956792521	11.46800227	8.639237911	10.52735379	11.67177354	11.75680035	10.85245165	7.644913891	11.58784586	10.71355295	12.26602697	9.338335779	11.3430082	8.381059094	11.6870014	11.15920007	11.8060302	8.671579027	11.70359254	9.777884633	9.162883118	11.09579591	11.98311835	8.220512086	11.78208157	11.91878613	11.69158556	9.270049868	9.038614091	8.001509584	7.313295314	11.17603726
STX5	7.148003031	7.120402603	6.981024546	7.559814032	6.799487531	6.856317847	10.2401084	6.417435434	7.102473903	10.15229793	9.826205009	9.535181844	8.804745166	10.15064334	9.672742243	9.865662615	9.016998273	8.322776996	10.09534768	6.375618162	9.440121768	9.521483838	9.861676579	9.378443128	6.372159348	10.5482095	9.246349015	9.902599539	8.585320614	9.234431919	7.677167167	10.00881077	8.725907839	10.01461395	6.866026446	10.10284407	8.76224394	8.141007575	9.880681177	9.831538824	6.383493315	9.623845897	10.17723619	9.79191152	8.017315353	6.437159958	6.551216635	6.457446858	9.63909143
GBX2	8.873713182	8.765310282	8.60694601	9.438697119	9.831864763	8.841290733	7.595065451	9.421790379	8.258773753	6.518032754	7.83588869	6.885843408	6.636171164	6.412771959	6.513073531	6.713059382	6.456363054	6.376174904	6.591308456	9.27531709	6.372884331	6.391191934	6.585313256	6.690732447	6.48767065	6.620082585	6.314380618	6.386456023	6.615843539	6.56779163	9.664968313	6.490616879	6.545564991	7.099724621	6.55763703	6.469430953	7.003563951	6.545578253	6.377317327	6.568465763	9.710358735	8.315746049	6.370200113	6.407906907	6.474950376	6.680538504	6.503964496	8.882304659	6.419558013
RNF126P1	9.759584405	9.842569576	10.26256675	10.11673793	10.60834505	10.33223194	8.088038481	9.179158275	9.522159743	6.832900804	8.960610228	7.046982307	6.397028432	6.492148799	6.555776026	6.932275137	6.634594386	6.820797415	6.382770131	9.765466901	6.926413084	6.733264918	7.719426829	7.032410092	6.582370083	6.583720697	6.954587975	6.814358545	6.528356353	6.558931317	9.207732512	6.392221186	6.414266086	7.834285957	8.590169229	6.412602968	7.521018838	6.849962486	6.812401185	6.491352507	9.901199438	6.501844329	6.554615074	6.306054273	6.334702555	6.496112469	6.523670454	8.650557876	6.967279504
PROC	7.071656045	7.036222494	7.021746211	6.745718226	7.243653488	7.164492559	9.747857927	7.367551382	8.688868512	10.63710738	10.52677273	10.06216733	7.035306003	9.961719263	10.35762238	10.59091761	9.864475208	9.723361166	10.41184154	7.926681712	9.288053858	10.55971754	10.5624613	9.832578694	9.72420729	10.31482809	9.58957411	9.601635948	9.395592384	9.700172836	7.257274046	10.5769215	9.750432857	9.993520726	8.89171708	9.958703018	10.47894596	9.782574666	9.995553386	10.42220174	6.913508802	8.985849444	10.44563804	9.639993849	9.658773998	8.600138578	9.648704058	7.408664974	10.5790699
NUDC	8.329417451	8.693464483	8.309176699	8.382850305	8.431695398	9.534350725	11.80299697	7.818635401	10.87160318	11.12262732	11.26642855	11.43408842	11.50916588	10.84737992	10.94231833	11.43526892	11.26654447	11.06977673	11.52897195	9.371493169	11.02592034	11.84817472	11.24754986	11.33003845	10.67457109	11.66551559	11.09770464	11.64445142	11.17988465	11.34628136	8.162406806	11.43955282	11.63328892	11.1362348	10.4721015	11.38371646	10.9771356	11.25707107	11.1414676	11.30008955	8.14156897	11.34443185	11.58898823	11.58136057	10.82494803	10.20329385	10.50185798	6.341911272	11.16514378
EZR	6.946000844	6.910141079	7.077806979	6.716656046	6.439361634	6.977833844	11.88769337	7.047998936	8.239381451	8.839019976	9.914564736	10.34781126	10.81520837	10.69156157	9.532755454	9.046290633	9.269301558	8.934208416	10.34624406	6.730735866	9.042678972	10.36668493	9.563463057	10.07544865	7.717866903	10.30518919	10.38589245	10.88063205	7.939495025	9.792285372	6.349279102	10.88173509	10.09367101	9.803170743	6.667160869	10.47985718	8.11936549	9.383278726	10.26889347	10.40321688	6.344009861	10.32440701	10.15098265	11.07512111	8.616922871	8.721030697	6.382148163	6.401060965	9.541834474
NAPRT1	6.686421517	6.644508208	6.866486073	6.73618535	7.057917221	7.971318544	9.73886631	7.149692432	10.62154371	10.04278872	10.98017051	10.71576681	10.08422311	10.21814385	10.22741801	11.25658241	10.20453029	10.28533035	10.10040478	9.005617036	10.40190784	9.766305322	10.25085603	11.41630321	9.817643416	10.18090114	10.50210501	10.50621672	9.772615192	10.88397433	6.798907378	10.67844985	10.51535629	10.56995681	9.417445927	10.47985718	10.13245492	9.719094884	10.60778813	10.43478598	6.553076268	10.69707874	10.53214742	10.22961486	10.10063642	9.845822083	9.763564207	8.067243646	10.0152092
MED6	7.7604012	7.693800542	7.279922031	7.280680738	6.93925835	7.285050886	10.04104124	7.186588202	8.029437341	10.09044988	9.997192132	10.41581405	8.940312773	10.13680375	9.771524446	9.780042354	8.865957452	7.299732311	9.488065789	6.398530063	8.308594359	9.124816717	9.729409374	9.057729131	7.082315945	9.714293658	9.206574493	9.671331442	7.947546308	9.286924423	7.007164551	10.22750449	9.334845634	10.21788894	7.670907813	9.83513827	8.388600655	8.575298268	9.050098455	10.09548724	7.08774313	9.998350104	10.33770354	9.689459666	8.413842371	7.772683995	7.869818273	7.909513577	9.494314261
PFN1	6.658886823	6.659014124	6.675862615	6.777228737	6.883528235	7.264153731	10.72596352	6.929117225	10.86000871	10.04813754	10.44080463	10.70314765	10.54440636	10.72489184	10.76766998	10.67739604	10.48214038	10.28533035	10.61008932	8.433236747	10.38810762	10.5160546	10.18057831	10.28250442	10.20215721	10.97822825	11.07521	10.74958205	10.16160052	10.74314226	6.897216044	10.84958772	10.65323776	11.13312887	10.46024235	10.93741538	10.30016814	9.92633934	10.68290503	10.60516531	6.614727548	10.67583916	10.51616844	10.82246937	10.58398938	9.300747817	10.35306051	6.808392013	10.71091467
SOX17	9.503034183	9.782475401	10.29428207	10.31793243	10.75514787	10.16123466	8.287920285	10.42903868	10.11294333	7.354394589	9.100470806	7.770228221	6.694096999	7.462584016	7.282857561	7.467378141	8.221763711	6.359730261	7.542506119	9.108320746	7.303380937	7.194180956	7.513998158	7.998763334	6.403194023	7.27958895	8.558206573	8.133772856	7.176673861	8.67591276	10.46543088	7.970239057	8.024282854	8.826314067	8.497685542	7.92549268	7.970055079	6.303382077	7.764892987	7.837471084	10.620731	9.306632601	7.195250642	8.320595785	7.606337442	6.834620265	6.487077062	10.21199324	8.165410658
PEA15	6.66425257	6.840170127	6.8292688	6.660024153	6.917077243	6.876610127	11.37091631	6.797089893	7.912968217	9.064221949	9.302728499	9.567936213	9.763609059	9.879152844	9.524076498	9.331879867	8.974170476	7.996043079	9.518322367	6.810460351	9.009040487	10.47623747	8.632238483	9.071932701	7.973329087	9.057058449	9.176167542	9.9767517	7.939495025	8.762680601	6.573766463	10.16599741	9.661315995	10.06605866	7.624273479	10.3410234	8.720648157	7.839549823	8.919382356	9.854640287	7.08774313	9.329549263	9.294863666	9.90337628	7.756776661	7.817913228	7.629977854	7.154136345	9.151075959
TMEM205	7.199772394	7.307336032	7.077806979	7.53667249	6.924208523	8.097560887	11.94033157	7.173143533	11.44554282	12.43290205	11.28976369	10.98221058	10.7692494	11.80540657	12.01106802	11.97308012	11.73458622	11.66754965	11.85725965	8.969954485	10.75251467	11.72560019	11.91190524	11.18267102	11.23707116	12.00841579	11.47070566	12.18500379	11.67286628	11.48278366	6.93645591	12.08728116	12.14153788	12.33030465	10.70639756	11.51324826	11.37418183	11.40699628	12.08165938	12.08021943	7.08774313	11.62688109	12.36068829	11.49958636	11.76072856	10.63616557	11.33609432	7.826829795	11.6575357
DGUOK	7.555319435	7.909881033	7.506012657	7.238671321	7.776589803	7.687135422	10.9352822	7.016683406	8.119584917	10.15736311	10.67126997	10.16070737	9.915883685	10.6092063	10.39796163	10.65873962	9.504054635	8.405894157	10.52115447	8.532600366	9.504249709	10.20471987	10.12391691	9.795701434	6.338124312	10.53063515	9.845436076	10.87564618	6.59716062	9.082270393	7.697005888	10.15631015	9.42751296	10.36288081	8.275096263	10.73381795	7.822424778	8.166150878	10.72995748	10.52735735	7.980589744	8.683049074	10.38965722	10.12969731	8.476436256	6.388459272	7.508930237	7.408664974	9.945372939
CD81	7.322760258	7.480446142	8.377232191	7.851140457	7.813832587	8.03166877	11.45525325	7.991938355	10.01658119	11.43500123	10.94775259	11.35525171	10.7692494	11.35020501	10.64326774	10.59851491	11.25578638	10.84878572	11.58818507	10.1839571	11.53592105	11.64436009	11.68983149	11.31164171	10.42708225	11.23703695	11.17862981	11.73222707	10.27304397	11.35281421	9.286498386	11.42127686	10.73051708	10.88721256	10.61986118	11.7834993	10.92926923	10.20187842	9.51380656	11.20993621	8.00100982	10.89629203	11.48340508	11.35183913	10.41413371	10.63616557	10.2978772	8.647449245	11.25412834
ADIPOQ	10.44839003	10.1796668	10.02155255	10.09646453	9.12003829	9.855285512	7.820604444	9.363711342	7.383526014	6.539414667	7.701843141	6.815875652	6.404309388	6.576839445	6.459639435	6.474724862	6.858394944	7.469575763	6.700641569	9.446066532	6.531722784	6.348376248	6.913668946	7.045709607	7.342163182	6.47099813	6.461270895	6.639439422	7.325521531	6.849699106	10.50592311	6.673944236	6.653422812	7.305112187	6.917031256	6.417211254	6.683748949	7.00395401	6.544783454	6.884018522	10.12055017	6.378713904	6.686387246	6.793222771	6.89015468	6.936555755	6.987038146	7.765959919	6.912218673
SPATA20	6.870184481	7.108511993	6.981024546	7.196363113	7.111775948	7.215700518	9.421610001	6.780599658	9.093368935	10.11645837	9.548722189	10.17646542	10.41839965	10.31671903	9.920120637	10.98536881	10.05582231	8.30800376	9.016822949	6.823443756	8.924016235	9.760258779	9.388269057	9.589281786	8.020941034	9.572268555	9.885172963	9.775521141	8.212548982	9.57028798	7.352914351	9.85861184	10.13717005	10.00936778	8.110175579	9.511022186	10.06918816	9.20040329	8.960887931	10.539467	6.88770838	10.51038244	9.640896216	10.04372106	8.562326834	7.795657536	7.145593145	7.040299054	9.487339549
C7ORF52	9.791532482	9.971312489	9.756752644	10.21625141	10.25133981	10.186918	7.613857817	10.68694541	8.590110061	7.067538887	8.117135049	7.402653227	6.409440054	6.339865017	6.819309921	6.855607498	7.336532692	6.669909699	6.410927157	10.10162939	7.327210026	6.451891596	6.93038151	6.917553092	6.575598115	6.435634395	6.914165923	6.392793098	9.268145868	6.396114166	10.28021827	6.956166865	6.309300754	8.308351172	8.919519122	6.365736106	7.570192074	6.342474729	6.407497015	6.335750326	9.93857462	8.63228918	6.357334467	6.344385532	6.770645133	6.36885284	6.812239813	10.6141449	6.531943024
ABO	9.971797525	10.08793502	9.557705472	8.262193994	9.536530309	10.21213642	8.105354487	9.941105865	10.21507952	6.666088987	8.005931291	7.346641662	6.713876118	7.851989446	6.74615197	6.683962578	7.173332905	6.781118889	7.250294642	8.670636964	6.722439246	6.825591513	7.123400819	6.648326593	6.819534944	6.879822487	7.352048973	6.725848001	6.651913765	8.397451885	9.982992514	7.272384457	6.795013215	8.948788407	8.526948809	7.293327576	9.347455962	6.323317278	6.382416749	6.847829081	8.763329277	8.475286355	6.402667587	8.347359413	7.255776346	6.54553481	6.344769586	9.375043713	7.184952039
ALDH2	6.875088221	6.847125455	6.67135088	6.63766671	6.607238158	6.90732562	8.043665448	6.807152927	8.160953989	9.106567942	9.14527248	9.489375023	9.595213201	9.93619408	10.06545216	9.36152757	9.962946957	8.322776996	9.262822356	7.358007647	10.54004889	9.784381719	9.743779163	10.1383534	9.378512378	9.557977052	9.349320362	8.707307772	8.254084866	8.840754803	6.620469492	9.537631556	9.053665535	10.23550457	8.32441469	9.079582654	8.982727438	9.126270702	9.740002567	9.839268396	6.432564429	10.60307982	10.22843601	9.034338472	8.846938592	10.51810377	9.417214205	7.120080064	9.198786769
MRPS12	6.755163752	6.861229844	6.848606609	6.940796777	6.868334962	7.807554539	9.904882119	6.938450618	9.67132799	9.332832546	9.856360461	9.839886524	9.540573676	9.778050458	9.20479423	9.761420305	9.420591416	10.19417218	9.767964747	7.410009094	9.383771619	9.382658614	9.118552135	9.905520567	9.505012651	10.23148541	9.702239648	9.60948504	9.303368766	10.32819199	6.629532507	9.737923074	9.996309759	10.12046262	9.556323161	9.742727949	9.347455962	9.693254388	9.606566354	9.686496998	6.622847301	10.03998074	9.811081225	9.870074467	10.34728431	9.183538296	9.754298214	7.219794196	9.594775581
MYOZ1	9.319041562	9.720970074	9.479976883	9.430876553	10.20234597	9.576557922	7.83950606	10.37533939	9.76772857	7.088289389	7.622640752	8.28712471	7.171826883	7.78628008	6.904940729	6.94610322	8.078767995	7.072097811	6.745472277	9.732337072	7.32135724	6.562008087	7.100890683	7.308545798	7.059151708	6.836275916	7.338503619	7.233405443	9.649788045	7.514686153	10.0115355	7.318980974	6.792645289	8.695199273	6.584119958	7.804411509	8.11936549	6.708930605	6.898940151	7.04624727	9.893635186	8.815625985	7.432228323	7.741109733	8.875354241	7.261955972	6.646997697	10.21199324	7.396484582
RRBP1	7.102277757	6.938835592	7.380244119	7.334314876	7.797990519	7.660921006	10.57028937	7.936202017	10.68036684	10.6244356	10.73743854	10.62722235	10.74858599	10.64610049	10.51096269	10.77364298	10.74871833	10.15581953	10.71581767	9.134452274	10.71707502	10.64578334	10.4133414	10.79486818	9.915050734	10.91105696	10.74267584	10.52729081	10.33537458	10.80252642	7.055703229	11.20501761	10.85667006	10.96027658	10.39958475	10.66623401	10.96658396	10.57379645	10.66170267	10.26661162	7.193087091	10.89629203	10.44563804	10.92518944	10.87433425	9.302142469	10.27895555	8.471137179	11.11722684
E4F1	6.982831948	6.718849287	7.464101665	7.056272515	7.761517327	6.731343127	9.502946559	6.31022327	7.262915838	9.05718403	9.826205009	9.423829316	8.908167604	9.405990419	8.657737888	9.841430279	8.840463038	6.383005841	9.645763773	6.818976373	8.08569303	9.116689662	10.15252977	8.795816476	6.412805244	9.550775678	8.82057874	9.389430495	6.353942461	9.433563184	6.402919715	9.309553818	8.404638481	9.731585242	6.67599632	9.224017534	9.828466304	8.11524509	9.776236872	9.922504805	6.934350064	8.863324143	10.1175536	9.560727055	7.53043768	6.427777508	7.702144144	6.378251171	9.541834474
IGDCC3	11.49724482	11.24001386	11.25464624	12.0332651	11.0555907	10.83165503	8.307553956	11.07774738	8.98964254	6.32599311	8.126371436	6.803987244	6.345107012	7.425258137	6.779170494	6.417967712	6.369588735	7.275821232	8.742096755	10.44563954	6.873015776	6.454376811	6.690946284	6.449210507	6.393925183	6.513187108	7.497239276	8.606767238	6.306201213	6.414365397	10.80484486	6.424032145	6.559603612	7.86731674	7.947205792	8.398070029	6.558271259	7.751835309	6.904975166	6.941902287	11.29243255	7.119777953	6.489739797	6.341146599	8.258935684	6.779633648	6.366348224	8.54173588	6.987187217
GPR63	8.882019723	8.728442159	8.92011031	8.795944086	8.445592048	9.180561459	7.692460084	9.493027309	9.176032449	6.595136529	7.584369928	7.182255758	6.684683758	6.591097473	6.694225342	6.373913751	6.848266222	6.583624993	6.366708066	9.95959857	7.05548268	6.333236689	6.372065789	7.128755362	6.693083377	6.343787099	6.752461897	7.114823596	6.389252736	6.362771875	9.83158789	6.448700643	6.48353162	8.375035407	8.741794736	6.950548868	6.765812458	6.433394908	6.544783454	6.293981534	9.504586295	6.517533157	6.629466698	7.192638145	6.869945615	6.313717853	6.600849443	9.502917863	6.838405201
ATP1A1	6.331361591	6.361283695	6.380880979	6.398292392	6.333374393	6.524117433	8.96336932	6.39604884	8.097298487	8.958855616	9.613993421	9.600724704	10.24769479	8.932717667	9.515344299	8.92481957	9.208433761	8.982024268	9.025959815	6.987905372	9.575601881	9.573578235	8.756453666	9.278372867	9.817643416	8.91586033	10.19530995	9.775521141	9.315060335	9.537722281	6.393373373	8.683803788	9.523628335	8.108272285	9.632278602	9.704688213	8.788673164	9.30676234	9.418860646	8.813910448	6.327863457	9.108555762	8.466949264	9.52340522	9.526434267	8.803341504	9.63875894	6.369723098	9.234006654
GNS	7.143575191	7.036222494	6.875536029	6.767500332	7.31917031	7.082782083	11.55574296	6.964065237	8.688868512	10.44367811	9.815986106	9.78273637	9.270220093	9.94643566	10.3050321	10.36589086	8.682355128	8.212243911	10.00723407	7.060443505	9.225565737	10.29492408	9.370687831	8.876261642	7.960015234	11.39625519	8.961161419	10.04835152	7.754021003	9.104243727	7.07949289	9.927025704	9.419276709	10.48425695	8.463260412	9.810851229	8.186646757	8.184472529	9.626333562	9.554569846	7.120296803	9.246943563	9.849910461	9.718229793	7.750644234	7.87026712	8.01860975	6.571703533	9.37859341
SAE1	9.035528418	9.36759993	8.387860429	8.426820061	8.924572985	8.86779535	11.92992537	8.810253964	8.466187826	11.28522704	10.60953053	10.94114073	10.42427415	10.80066153	10.66505312	11.08933195	9.798605216	8.399292734	11.00415263	7.553623573	10.08161976	10.95033506	10.6566695	10.21347957	6.377086974	10.99384881	9.366844458	10.91044485	6.329406045	9.692852224	9.611888926	10.43939162	9.676307068	10.13010506	6.418815067	11.03341179	8.000228983	8.895923859	10.47754011	10.59925375	8.368943134	8.820810864	10.44011414	10.96013372	9.025679467	6.385347867	8.16225757	7.914554049	10.236464
RAP1GAP	6.850047637	6.868233012	7.021746211	7.210422591	7.082890434	6.960181018	10.74104581	7.484764034	8.72980123	8.275764159	8.757615424	10.97402092	9.681820019	9.976905776	8.272277304	10.66620993	9.106427145	8.322776996	9.080932558	7.10801245	9.119161224	10.18403666	7.900446044	9.19802628	6.954149094	9.020387404	9.383987058	10.17221383	7.820761687	10.48739718	7.277821674	10.398333	9.043120687	10.18176296	7.887234552	10.565595	8.47160513	7.854151899	8.848856836	9.326021646	6.958990626	9.19639696	8.159465113	10.27972877	8.170816229	8.695039494	7.935505513	7.313295314	8.733664502
SPC25	11.0897162	11.5742685	9.890521609	9.337656714	8.970692428	11.15236008	8.464150928	8.882884418	8.315957864	7.785589637	8.661492014	7.35547489	8.069572748	7.508739187	7.6817878	7.775905086	7.598834867	7.59908918	7.700702802	11.58032404	7.630628434	7.74031011	7.806240168	7.414230883	8.25463797	7.573363902	7.747101466	7.611341622	8.477471888	7.339475939	10.91542771	7.950176906	8.012414301	8.469072571	7.714176985	7.479925467	9.019849693	8.141007575	7.357872144	7.859409725	10.43063289	6.914817188	7.846784152	7.747643656	7.569949026	7.843804977	8.948388304	8.822326583	7.857118236
PQLC1	7.17819476	7.27019042	6.507987274	7.280680738	7.525938469	7.23381857	9.94276403	7.773822307	8.176338863	10.37220748	10.21902998	10.15009759	9.559023076	10.29572569	10.47737318	10.65125816	9.980233858	9.675961821	9.874900648	8.384688446	10.38115917	10.02208848	9.523417028	9.610877469	10.05328892	10.72749702	9.04210143	9.163136652	9.984836585	8.772366022	7.935150239	9.572900333	9.435711024	9.66409048	8.104391776	9.659453097	9.509973828	10.34288537	10.32885553	9.2515168	7.193087091	7.23405065	9.520445513	8.795239165	9.918938271	9.171125523	9.053386878	7.390130193	9.917968785
CIB1	8.419806626	7.730813039	8.216688709	8.599240888	9.0665229	9.838616914	12.79185108	8.663842688	11.80612963	12.41292707	12.36554171	12.45620554	12.35884075	12.69743953	12.28653613	12.10672665	12.25802422	11.00678017	12.095743	7.993605824	12.01715299	12.35589856	12.42208369	12.19405514	11.32718769	12.34728628	12.28169352	12.715738	10.80235378	12.08637832	8.957571438	12.43697904	12.28561112	12.55857017	10.79036727	12.770651	12.20943051	11.55009484	12.46223689	12.62146069	8.885878092	12.23591038	12.59282263	12.31599591	11.21022213	10.92865124	10.19348739	8.981511904	12.03969288
OR1M1	10.01370185	9.895323378	8.719283064	8.719020228	9.999213226	10.08110444	7.556653056	9.296213658	8.64656268	6.385123777	7.781687256	6.933400822	6.331056258	6.339865017	6.483962214	6.452510947	6.342291868	6.903337108	6.366708066	8.994545236	6.460229064	6.544604495	6.588838275	6.379289304	6.349209577	6.408340593	6.536649283	6.507826754	9.349906364	6.563333962	9.520674845	6.388088646	6.461264282	7.443260739	6.55763703	6.319914269	7.246250135	6.419047219	6.442340834	6.354401906	9.471102289	8.063078849	6.344178917	6.396028354	6.379681538	6.432278995	6.571067594	8.515957069	6.408967591
F7	7.563282219	7.851586504	7.880387529	7.787552747	7.817074777	8.120520304	10.78649997	7.034105936	11.15660749	12.08026221	11.43286652	10.94114073	6.917477229	11.6604309	11.95714696	11.86859616	11.4022612	10.21292922	11.60478731	8.244871793	11.82768042	11.70221482	11.6525734	10.88293377	9.636513892	11.39290957	11.70363494	11.1413352	10.40718781	11.48278366	7.805745868	12.00123666	12.1242082	12.00520296	9.98628339	12.03585432	11.37418183	10.35018391	11.63296673	11.76067454	7.546594515	11.67832347	12.06804696	11.59797639	11.47176456	10.40828556	10.58252016	8.201112845	11.16878166
C19ORF66	6.973219126	6.854162292	6.92196236	6.731443484	6.837131639	6.960181018	10.65861904	6.547079135	9.845934222	10.43926622	9.697430468	9.653137289	9.183753762	10.54421596	10.00047463	10.3702145	9.719918933	8.904420385	9.392319558	7.171995826	9.360448375	9.599147054	9.326278907	9.706379734	9.21566639	9.701329796	9.660317022	9.746257246	8.287574296	10.4284098	6.598147209	10.51898994	10.04242178	11.40408878	8.717012647	10.51793593	9.669206362	9.434585534	9.674659289	10.52735735	6.82231264	10.48597477	10.69279344	9.679721782	9.87476255	9.947126779	8.749023345	6.429692938	10.26376861
SNORA9	6.821028231	6.917475338	6.793932013	6.473137044	7.070656308	6.835262094	8.125309327	6.867664646	8.743003512	7.637115438	8.997617793	9.136396176	9.994646383	9.370230478	9.233843403	8.878442759	10.65512944	9.142117166	9.080932558	7.465189033	8.343988164	9.474511288	8.746546317	9.459104099	8.997523967	10.50407567	10.69261529	9.546000457	9.014317974	10.20473963	6.984092882	9.829260078	10.07463949	9.62023844	8.614104751	10.19708387	9.169030208	10.10523363	9.846531672	10.03173317	6.571481126	9.651448185	10.27795474	9.125564239	9.926167032	10.24939035	8.971479148	7.143337416	10.10443423
PRLHR	8.413934106	7.998480494	8.320828051	9.869935937	9.999213226	9.67690395	7.561092034	9.481079711	8.464841327	6.458883454	7.622640752	6.868865597	6.351231895	6.462632207	6.338614496	6.378050941	6.314600457	6.354442587	6.70556922	7.303851756	6.492723405	6.464545288	6.33985477	6.356024199	6.967727734	6.424552079	6.386654334	6.339156148	6.946209644	6.364810045	9.629736572	6.956166865	7.138596129	8.350217851	6.57464666	6.362337413	7.543316057	6.500025899	6.544783454	6.311367864	9.893635186	7.956046955	6.337561379	6.585554304	6.52509537	6.587573471	6.340996408	10.36146716	6.432278724
CLCN7	7.586343409	7.510582617	8.303340895	7.972199611	8.548630352	9.787152103	11.05667299	8.028446239	11.04474018	11.16506574	11.28976369	11.46903489	11.46353222	10.62967069	10.83174225	11.21199196	11.29324171	10.72519865	11.13232285	9.373717192	11.36550065	11.70557116	10.88581538	10.91308057	10.82753962	11.37610451	11.01820233	11.38564572	10.89874788	11.21530655	8.679303235	10.95600554	11.36606487	11.21634048	10.75393471	11.24269568	11.55549992	11.18681826	11.37552762	11.180782	7.973642351	11.20633541	11.30714537	11.10419012	11.46189344	10.72146004	11.3156943	8.332780451	11.02555984
TSPAN9	7.961933013	7.588895378	7.880387529	8.306521901	8.393075959	7.993629452	11.0679498	8.810253964	9.799265308	11.93701174	10.57805093	11.60656878	9.493388079	11.61806366	11.83693833	10.792042	10.23416241	8.95359606	11.14921317	7.367530041	10.51457452	10.69265747	11.03460252	10.1383534	9.039224846	10.02194	10.14462225	11.0612627	6.946209644	10.16119449	9.26634843	11.24110927	10.25973092	11.2041034	8.765492652	11.30527195	8.771808085	9.288726069	11.44881254	11.39146444	7.293150635	10.47770766	11.22609321	10.876482	9.462065774	9.219971756	7.803824746	8.972688204	10.09661686
SEPN1	11.4792048	11.5579479	11.42275823	11.52613357	11.41690131	11.59866036	8.957178776	11.44496847	9.80709786	8.165864106	9.741922973	8.345371175	8.325275717	8.03825875	8.174846395	8.586563281	8.765175712	9.379174847	8.703791156	11.61664062	7.965519175	8.273824132	8.707173467	8.881056515	9.165232568	8.274186918	8.423781362	8.252108816	8.162878169	8.812044579	11.89786768	8.42125897	8.689600812	9.536833479	7.794493804	7.970956027	9.798391487	9.343842765	8.460109471	8.097459703	11.84284046	9.687516432	8.875958865	8.579610571	8.523050308	8.507278363	9.428219121	11.52361307	8.83350455
TRPM4	6.998136999	7.340659483	7.368989191	7.196363113	7.433049221	7.092452876	10.00466323	7.882311364	8.927175836	8.384804156	9.415587303	10.06782094	10.87535384	10.46763597	9.793496262	9.742711737	9.408283511	8.548830016	9.985874043	7.40614402	8.177168465	9.345551409	9.940649749	9.31261425	7.609061514	10.49516697	9.702239648	8.797227007	8.224848125	10.6124754	7.055703229	9.388229529	8.961007338	10.51212802	6.72417567	9.613243817	8.527259432	8.289608099	9.674659289	9.272903498	6.79763186	10.22495452	10.49470199	10.13661256	9.069475433	8.487749869	8.245647622	7.390130193	10.22952968
SNTN	9.056479936	9.046658426	11.53451428	10.69630914	10.4570458	8.88857379	7.372026278	7.993384401	8.979283757	7.318102756	9.37102433	7.038385175	7.180901331	7.246415901	7.13234937	8.05850138	7.016933125	9.176958091	7.956603207	9.859258755	6.910583662	6.950302827	7.875758391	9.120050004	8.755433645	7.213450454	7.410673776	7.211642058	8.080708263	8.225202982	10.46543088	7.823316051	7.138596129	8.5149306	7.646102772	7.067542909	8.013388452	7.759804883	7.523442079	7.13874287	11.28103136	8.291297145	7.124002227	8.109367286	7.294898194	7.590043847	7.58559595	11.23453303	9.195406673
ABHD9	10.06754573	10.20825123	10.14899414	9.576434757	10.02187958	10.19958361	8.362822979	10.18889315	9.775643075	6.977840527	7.793928497	7.272625607	6.883550362	7.834612872	7.301203354	7.090191724	7.051461543	7.637756347	7.011014178	9.16718248	7.111098974	7.046645409	6.850423124	7.086121752	6.723044015	6.848314243	7.572959872	7.325144947	6.651913765	7.523692211	10.12022683	6.985101961	7.06915392	8.753458894	7.982535962	7.208601932	8.276009266	7.021757231	7.393869814	6.981923566	9.798369574	8.944995907	6.966368028	8.441013802	6.585521124	6.825323867	6.691227942	10.50484099	7.022043486
NOL7	8.128743656	8.923043695	7.4890159	7.280680738	7.909400118	8.078217686	11.25166641	8.125650672	9.082979411	11.23327913	10.76106955	10.92876359	10.303917	11.10341026	10.91094683	10.90551737	10.38216669	9.696332118	11.46210223	8.206119503	10.68729286	10.44935599	10.78645484	10.21347957	9.948970436	11.01714432	10.65462349	10.66250455	10.40718781	9.949585707	7.993620379	10.09184387	10.40611205	10.10585471	9.735498686	11.59304248	8.94267329	8.813412859	10.73513472	10.97801834	8.041152386	9.765680457	9.484729912	10.51497605	9.750215148	10.67921001	9.754298214	6.474361065	10.37882691
C11ORF45	9.727109722	9.978591142	10.00111985	9.574166319	10.54628793	9.657471801	8.148868257	10.16116697	9.687562807	6.713767184	8.107912273	6.70502104	6.637923782	7.118678133	6.767503703	6.417967712	6.931778577	6.3270408	6.423460847	10.05191321	6.748710999	6.405293416	6.530403593	6.720733516	6.384409078	6.444601027	7.661378346	6.703725536	6.643086442	6.396114166	9.360278633	6.729236492	6.795013215	7.836893554	6.714036782	7.252055959	7.109978759	6.469206741	7.099100973	6.661559599	10.27773107	8.038378047	6.801079179	7.066741918	6.411009411	6.587573471	6.387260777	9.445907316	6.605798876
CLEC4G	10.69920699	10.57285852	10.12468474	9.308737857	10.49822677	10.56010284	8.234540175	10.25137666	10.33063972	6.8745248	8.686237311	7.627398735	6.544870875	8.181629862	7.092777273	6.507924502	8.693163281	7.237429608	6.835395283	10.1952564	7.011901834	7.705631299	7.583615671	7.649608768	7.020803351	7.033971894	8.541903121	8.533326772	8.845949228	7.74405265	10.68508528	9.245646492	7.529745581	9.098249668	8.104391776	7.806231785	8.354676618	7.606243668	6.990037952	8.63509994	9.693476661	9.782504123	7.627358968	7.302106517	8.68179871	6.50448268	7.472063883	9.590074435	6.952831271
ATIC	6.403948592	6.453297751	6.666827971	6.831706994	6.612488485	6.595888026	9.76575238	6.382539694	8.339228818	9.262415828	9.630935797	9.50900317	9.40480927	9.197576683	9.24352865	10.59091761	9.057677829	9.557341059	9.480376834	6.980015077	9.524945336	9.108554328	9.163311103	9.333803415	7.350521668	9.543536723	9.256127559	9.251961954	9.668011581	8.759881535	6.6030234	8.97851204	9.153818861	7.414240966	6.957205867	8.973159393	9.361205738	9.873593018	9.674659289	8.930137457	6.644723981	6.767206226	9.040095093	9.241165402	9.598056015	6.920843646	9.284462512	6.837745961	8.902311556
EML3	7.00346991	6.902861392	7.472393217	7.387850113	7.70066793	8.878232579	11.19021567	7.221487136	10.87931138	10.6244356	10.91487547	11.19748678	10.8604379	11.16231084	10.88466231	10.78836463	11.02559193	10.59090534	10.62200811	9.200045744	10.94235657	10.87884078	10.76320117	10.73113967	10.62021728	10.89907505	11.42255198	10.96950146	10.09974318	11.44865112	7.178533834	11.07731217	11.13969268	11.17028369	10.31012723	11.11377304	11.21143328	10.71740307	11.17748572	11.091342	6.980380655	11.85647608	10.98089831	11.22131742	11.27939284	10.1712977	10.87411916	7.408664974	11.11722684
SCARNA17	6.91899259	6.833218658	7.077806979	7.252810034	7.345659342	7.80070969	8.285477332	6.968599864	9.186264082	9.592984141	10.01487121	10.79134133	11.03421321	9.70169401	10.31679448	10.26664468	10.59820279	10.69272236	10.39454511	9.680672878	11.33085428	10.13667549	9.655852383	10.62598595	10.52169304	10.84267401	10.39070267	10.39384834	9.917032061	9.778464762	7.193655968	9.349118906	11.31850203	9.31397124	10.55298093	9.767734042	11.16372578	10.97640794	10.58028225	10.04600115	7.025306585	9.209281342	9.842195207	10.1706348	11.34659252	11.66468681	11.11490889	7.569439789	9.668790562
GATM	6.91899259	6.945653903	6.864669734	7.22453512	6.924208523	7.192402823	8.373655453	7.028230712	8.674864006	9.830056349	9.924010155	9.698806451	9.301878473	9.172440403	9.452710648	8.419430576	10.35481558	10.42704962	9.2538989	7.810740421	10.00469271	9.284322774	9.940649749	10.10289712	9.15242559	10.18090114	10.29647487	9.95008602	8.705027161	9.866242394	6.93645591	9.189222053	9.676307068	9.227146815	9.663875081	8.894260526	9.254983806	9.343842765	10.60778813	10.37128403	6.782075085	9.021047002	8.995366942	9.092519838	10.04318173	10.45219432	9.986940966	6.814486961	9.746651113
CHST10	9.466136626	9.47245742	9.044002756	10.07587408	9.831864763	9.804557908	8.484011098	10.46597794	7.881346413	6.723220294	8.196104936	7.470742963	7.092827073	7.097787682	6.377557376	6.884320195	6.7878133	6.885545498	7.229128764	7.939422366	7.309449421	6.825591513	6.578389982	7.79742382	6.388915521	6.699134886	7.395174256	7.244047234	6.702893735	6.32219229	10.18401512	6.471537997	6.925594132	8.008218016	6.628660458	6.741907564	6.52250527	6.469206741	6.853848085	6.487975026	9.792370878	9.567212471	7.101281276	7.314895645	6.446739011	6.358329269	6.630617112	10.29814878	7.140226418
TOMM7	8.740856706	8.758724848	8.303340895	8.324817919	8.188483009	8.986496871	12.61013752	9.516967588	10.68450168	12.67269895	12.53463144	12.49543357	12.49149066	12.57604053	12.36384959	12.44742853	12.21257596	10.41911572	12.50297291	7.665957686	11.73528445	12.8863481	12.87262912	11.98278472	6.388915521	12.29953136	12.0634367	12.4669116	11.01231426	11.6654004	7.423975858	12.47281658	11.73104364	12.27321212	8.376037676	12.46871711	10.73371319	11.31248393	12.66588213	12.63288933	8.558930982	12.23049123	12.71317231	12.52028477	10.12518831	8.673034239	8.057262666	8.650557876	12.43521097
SLC2A2	7.182470206	7.282361702	7.116933355	7.210422591	7.334649261	7.155297997	10.05702197	7.412523422	8.548975913	11.02423049	9.752788576	9.646595002	6.683312448	10.68741138	11.11101334	9.404488341	8.911353583	8.538023925	11.13232285	7.51296363	9.046564552	10.34782825	11.12493779	9.671019845	8.723216136	10.48174942	9.265832226	9.832907356	8.222393231	9.148074367	7.158560351	10.25050374	9.623601834	9.66409048	8.59232733	9.761508251	9.037367777	8.314368289	10.20638245	10.44105651	7.368345072	9.395539349	10.81360292	10.11575417	8.272375741	8.848483157	8.66153852	7.219794196	9.587199786
CALML3	9.098843177	8.697026386	9.890521609	10.31793243	10.4570458	9.903932753	7.797419006	11.70905415	10.41952995	6.394366136	8.047965769	8.229062905	6.497375145	6.375271695	6.483962214	6.415172379	6.765286733	6.660278144	6.475843351	8.873631578	6.557236589	6.615671334	6.343542381	6.330297006	6.91696319	7.213450454	6.435694249	6.80252515	10.0645294	6.688313751	10.18401512	7.685764182	6.430158004	8.857625899	9.977682598	7.05841492	8.996615519	6.308683005	6.862196327	6.549682202	10.31944763	9.384794336	6.641611462	7.097834959	6.47953236	6.660088804	6.357014316	11.17747035	8.943025257
SBK2	10.33371857	9.526098938	10.20737454	10.09489193	10.49822677	10.33223194	7.578325086	9.695246244	8.462144572	6.451648402	8.098698871	6.35407664	6.432878473	6.561710549	6.538523516	6.388632565	6.356168394	6.35707926	6.377335421	8.433236747	6.531722784	6.442436583	6.281854818	6.374275715	6.522071906	6.34518412	7.025276168	6.587823837	9.461733317	6.684556709	10.53561936	6.599706521	6.424940844	8.160534784	6.5931786	6.403670582	6.376317109	6.593472209	6.459056178	6.386423245	10.44371777	9.962432561	6.562289359	6.480418656	6.552834824	6.880460042	6.67015571	10.07558195	6.466781388
ATP6V0E2	7.217235415	7.208315538	7.155336572	7.056272515	7.374388709	8.19384283	10.21433264	7.523531558	9.305907693	10.27015871	10.38606965	9.883648044	9.763609059	9.842264366	10.47175098	10.00642416	10.4558292	10.37050936	10.43327164	8.092599908	10.39502365	10.10449231	10.95711758	9.968360395	10.14822511	10.22146346	9.502378522	10.10507985	10.50920313	9.949585707	7.385158978	10.26413526	10.71773235	10.39720094	9.129237543	9.992825452	10.67510806	10.0678393	10.4477827	10.98326458	6.958990626	10.10584076	10.67752089	10.38556976	10.10063642	9.835336587	10.71149833	7.00855552	10.48868779
AVP	8.873713182	8.619818301	9.540615258	9.143985593	8.725740311	8.99804613	7.439290273	9.127895554	8.979283757	6.560066392	8.483722153	7.367098702	6.406867605	6.509179328	6.564962918	6.39069188	6.508805147	6.820797415	6.604455653	7.630093701	6.926413084	6.559985306	6.480233234	6.297662913	7.034058667	6.843194196	6.601700098	6.53290037	6.513166144	6.414365397	8.64482399	6.865734791	6.347091466	8.700450113	6.609807472	6.508966937	6.374265087	6.536160221	6.425680623	6.564912313	9.086913635	8.610263333	6.385743585	6.511204489	6.401041233	6.595820602	6.359221073	10.73808353	6.291141
MDGA1	8.990080898	8.765310282	9.706422799	7.964375794	10.02187958	8.586703269	7.93971892	10.92735804	10.42452769	6.759291713	7.757066083	8.614549458	7.476625181	7.558376337	7.044090925	6.598584379	7.294906416	6.383005841	6.712828964	7.665957686	7.096158461	6.839023807	6.99215814	7.071977036	9.97385953	7.561681659	8.037642563	7.160685317	11.24938721	6.309345212	9.328811955	7.371478682	6.740262466	9.380390645	7.3494548	8.074521525	7.908192468	6.887229344	6.937906909	9.230075354	8.041152386	10.29426863	8.085138933	7.178230815	9.6672879	9.516172017	6.410160733	10.27950013	7.352687329
SLC38A2	6.704034196	6.7118134	6.465359199	6.898976919	6.59813002	6.751503489	9.542322632	6.893545424	9.589206638	10.64975721	10.21902998	10.2672269	9.09301644	10.38676719	10.46612159	10.31730449	9.220735873	7.874893226	10.00191791	6.521769583	8.95707581	9.514862499	9.692993401	10.53286219	6.443430145	10.3858147	9.472227498	10.03552033	8.465701498	8.954119774	6.61702756	11.66235502	8.912996985	11.23767292	7.898605581	10.39398398	8.343638038	8.520116404	9.820494512	10.539467	6.628373904	9.518560852	9.803239122	9.990878781	8.377823748	8.045492911	6.255418866	6.382478629	9.422435595
LIME1	6.648318538	6.457526416	6.626057948	7.137619641	6.999761958	7.605075148	8.761882313	7.305496884	10.07924546	10.53928794	9.686038018	10.28658779	9.698535144	10.03171372	10.47737318	10.59851491	11.03722555	10.54083601	10.37272677	8.313288391	10.43587015	10.92934424	10.67666991	10.31138132	10.28923801	9.826612625	10.55982197	10.32788552	10.74520945	10.29324295	6.435475303	10.64867302	10.81074825	10.65913141	9.735498686	10.01528601	9.895700691	9.665509217	10.56358266	11.07614746	6.91010563	11.3105709	10.81360292	10.19061274	10.81252491	9.161724125	10.57193203	7.965108408	10.46077104
PNMT	8.755595486	8.888388779	9.311646525	10.20192425	9.79399176	9.45613533	7.454425316	11.00379772	8.716367943	6.713767184	7.576225471	6.410253755	6.346626105	6.451921431	6.431082234	6.296173028	6.342291868	6.386706256	7.289644211	7.596082906	6.337287739	6.418097384	7.152485262	6.376705496	6.396841055	6.369975611	6.333056105	6.386456023	6.579301551	6.377049157	10.56476191	6.83050491	7.120770643	7.959767592	6.405385711	6.53064931	8.629198275	6.437830858	6.337487943	6.338895524	9.66783502	8.505075549	6.489739797	6.853530778	6.618735455	6.36885284	6.374225093	10.73103544	6.686994624
PTBP1	6.653567312	6.979095431	6.994861072	6.760217416	7.149491941	8.555950643	10.91619611	6.766467233	10.84448786	10.71271679	10.93684489	10.96992139	10.99182654	10.47568805	10.60497482	10.33962953	10.60455964	10.44277972	11.03934019	9.732337072	10.78765011	10.74782832	10.3518279	10.28250442	9.545966728	10.50851939	11.28839723	10.95481233	9.822232136	10.75112151	6.639419313	11.09436908	11.5375548	10.81065144	10.84667413	10.8841854	10.83615366	10.66145569	10.5523627	10.90898786	6.633908812	10.88650625	10.4234475	10.45169873	11.2937046	10.14661492	11.23225453	7.474460526	10.36046758
SRRM2	7.357073263	7.042617929	7.610869643	6.576519334	7.525938469	7.131912526	10.15049494	7.947578471	9.236898112	11.01225578	10.28631983	10.46871594	10.44181059	11.05248747	9.906441603	11.29722581	10.42928124	8.438124196	10.40321059	8.261039014	9.429078026	11.33254711	10.39940481	10.05673708	10.62479358	10.28090162	9.845436076	10.166208	10.38953121	9.685495834	6.978573632	10.62618323	9.515788189	10.3667468	9.861127912	10.72414022	10.19292582	9.331599606	10.26889347	10.42220174	6.884137323	8.993577303	10.10399262	9.90337628	9.782278706	10.71096403	9.735604328	7.651975349	10.13516252
ATP9A	9.267098784	8.985200152	9.07844669	9.565049384	8.09149449	9.597247548	12.32504024	9.493027309	11.08488704	11.97133348	12.39985256	12.4160175	9.864065622	12.30349622	12.04720844	12.18093725	11.7302722	10.01199035	12.45268001	9.21103997	11.33583354	11.90983367	12.01470425	11.86749639	10.2652186	11.98900275	12.39396778	12.68739006	10.41303037	12.09528169	10.23296515	11.81369056	11.66533293	12.25377377	9.969030213	12.70955564	11.65079799	10.15903314	12.52995727	12.27092571	10.1867326	11.98481603	11.99490137	12.22804559	11.27580123	8.980755937	10.24024158	10.01850551	12.11448634
CLEC4F	10.29228413	10.2359566	10.00933551	9.938425556	10.61595541	10.36663119	8.224839824	10.26005252	10.40946269	7.354394589	8.425481765	6.433059164	7.092827073	7.115689065	7.448160891	7.249111841	8.919211928	6.41879081	7.124273877	10.39997638	7.705978345	6.916200912	6.852641028	7.911049887	9.897783132	6.794682817	8.317092953	6.970742999	6.308329845	7.791460595	10.0115355	6.865734791	7.22608778	8.795988285	9.323732394	7.402303077	8.43546015	6.500025899	7.4163402	7.323455836	9.54381205	8.742800067	6.332909337	7.484679322	6.326630452	6.360867541	6.368911664	10.05309602	7.4221452
ACTA2	7.255365468	7.486433218	7.21327126	6.779657801	6.94695787	7.255672087	10.7979032	7.133732727	9.041437778	10.9071763	10.34398375	11.14682377	9.755622617	11.1455475	9.032081847	10.47003895	11.28792493	8.450651174	9.235975441	7.446653011	10.38810762	10.58136742	9.921219941	10.36613442	8.735700311	10.13957664	10.94053403	10.68821613	6.41886499	10.54444388	8.268122139	10.86747007	9.942248742	11.0988567	9.060417979	11.09028037	9.361205738	8.583028746	9.273117561	10.81085258	7.875489712	10.97982327	10.27795474	11.29898216	8.643929972	9.419619085	9.306535961	6.334538793	11.00195431
CA9	10.39271937	10.63298725	10.07432593	9.636214348	9.905463768	10.51891888	10.17323817	7.610539118	8.968914268	6.32599311	8.419029654	6.92372647	7.971611318	7.19390683	6.420252174	6.884320195	6.919035704	6.342867913	6.88083987	6.352064722	8.091080786	6.520000765	6.588838275	6.66991916	9.378512378	6.909619091	6.954587975	6.326212848	7.201429345	6.509519229	9.799514636	7.087710584	7.214535282	7.697571935	6.67599632	7.302647089	6.354847159	8.590723579	6.63151462	6.436271488	10.71265351	8.700148229	6.305135849	7.081636454	6.38472397	6.834620265	6.464473752	8.837071949	6.361402522
[truncated: 175 more rows]
[truncated: 18 more columns]
