# Supplementary material for: Stemness Analysis Uncovers That The Peroxisome Proliferator-Activated Receptor Signaling Pathway Can Mediate Fatty Acid Homeostasis In Sorafenib-Resistant Hepatocellular Carcinoma Cells
Source: Front Oncol. 2022 Jul 22;12:912694. doi: 10.3389/fonc.2022.912694 (PMC9361019; doi:10.3389/fonc.2022.912694)
Supplement: Supplementary file 4 [file Table_3.csv]

PCA result and PPARscore of GSE109211
	Dim.1	Dim.2	score	ture_response	PPARscore_class
GSM2935279	-2.909286967	0.462957611	-2.446329356	responder	sen
GSM2935280	-3.007465881	0.028404826	-2.979061055	responder	sen
GSM2935281	-2.849240374	-0.257597363	-3.106837737	responder	sen
GSM2935282	-2.962265207	-0.109730902	-3.071996109	responder	sen
GSM2935285	-2.827488789	0.021512727	-2.805976062	responder	sen
GSM2935288	-2.684483858	0.208462972	-2.476020886	responder	sen
GSM2935289	-0.062480362	1.394616533	1.33213617	non_responder	res
GSM2935292	-2.931809029	-0.246297234	-3.178106263	non_responder	sen
GSM2935296	-0.127653602	1.027932831	0.900279229	non_responder	res
GSM2935297	1.379382324	-0.773738487	0.605643838	non_responder	res
GSM2935300	1.256231848	0.073574065	1.329805912	responder	res
GSM2935301	1.167045637	1.003336362	2.170381999	non_responder	res
GSM2935302	-0.829275426	1.052883335	0.223607909	non_responder	res
GSM2935303	1.157274427	-0.11795723	1.039317197	non_responder	res
GSM2935304	1.378950004	0.361889378	1.740839383	non_responder	res
GSM2935305	1.159096196	-0.840340106	0.318756091	non_responder	res
GSM2935307	1.326983677	-0.192091908	1.134891769	non_responder	res
GSM2935310	0.221762137	-0.831135374	-0.609373237	responder	sen
GSM2935311	1.552706316	-0.277535736	1.27517058	non_responder	res
GSM2935313	-1.940094769	-0.223446655	-2.163541425	responder	sen
GSM2935314	0.990238307	0.367925438	1.358163745	non_responder	res
GSM2935317	1.403896013	0.178668259	1.582564271	non_responder	res
GSM2935320	1.837227866	-0.603935216	1.233292649	non_responder	res
GSM2935323	1.120451683	0.589825385	1.710277068	non_responder	res
GSM2935326	-0.11725627	-2.321608231	-2.4388645	non_responder	sen
GSM2935327	1.569650372	0.679194914	2.248845286	non_responder	res
GSM2935328	1.107203918	0.216664662	1.32386858	non_responder	res
GSM2935329	0.893169814	0.38097093	1.274140744	non_responder	res
GSM2935330	0.324983804	-0.495003442	-0.170019638	non_responder	sen
GSM2935331	-0.067766005	1.216475477	1.148709472	non_responder	res
GSM2935333	-2.447516578	0.118243149	-2.329273429	responder	sen
GSM2935338	1.690507286	-0.471435146	1.21907214	non_responder	res
GSM2935340	1.491294323	-0.342213863	1.14908046	non_responder	res
GSM2935342	1.821440151	-0.475026876	1.346413275	non_responder	res
GSM2935350	0.231795455	0.348163048	0.579958503	non_responder	res
GSM2935351	1.135076881	1.202814868	2.337891749	non_responder	res
GSM2935353	1.013596454	1.672378931	2.685975384	non_responder	res
GSM2935355	0.316739764	-1.370488822	-1.053749058	non_responder	sen
GSM2935356	1.659046607	0.253089329	1.912135935	non_responder	res
GSM2935360	1.685930721	-0.4750469	1.21088382	non_responder	res
GSM2935361	-2.935997324	0.095672603	-2.840324721	responder	sen
GSM2935362	0.653047444	-1.061591403	-0.408543959	non_responder	sen
GSM2935365	2.085267944	-0.075337034	2.00993091	non_responder	res
GSM2935370	0.733655013	-0.407816617	0.325838396	non_responder	res
GSM2935378	0.289972105	-2.037358037	-1.747385933	non_responder	sen
GSM2935380	1.14155378	0.216277961	1.357831741	non_responder	res
GSM2935384	1.350332227	1.106307496	2.456639723	non_responder	res
GSM2935385	-2.328806625	-0.100537063	-2.429343688	responder	sen
GSM2935386	1.79995144	0.124779882	1.924731322	non_responder	res
GSM2935389	0.867670531	-1.373192057	-0.505521526	non_responder	sen
GSM2935392	-1.920540991	-1.350569503	-3.271110494	responder	sen
GSM2935394	-2.657848323	-0.281201394	-2.939049717	responder	sen
GSM2935395	0.759271892	0.720377226	1.479649118	non_responder	res
GSM2935396	-2.17122135	-0.626950735	-2.798172085	responder	sen
GSM2935397	1.077838643	-0.254215108	0.823623535	non_responder	res
GSM2935401	1.76650056	-1.246219829	0.520280731	non_responder	res
GSM2935402	1.038524035	-0.321840673	0.716683362	non_responder	res
GSM2935403	1.353452043	0.920626874	2.274078917	non_responder	res
GSM2935405	-1.460288367	2.835014909	1.374726542	responder	res
GSM2935406	-2.798183572	0.439947952	-2.35823562	responder	sen
GSM2935407	-1.572121913	0.376436511	-1.195685402	non_responder	sen
GSM2935409	0.201821324	0.670970321	0.872791645	responder	res
GSM2935411	-1.329407364	0.099420462	-1.229986902	responder	sen
GSM2935413	0.073699683	-0.062307074	0.011392609	responder	res
GSM2935414	0.929826674	0.811124921	1.740951595	non_responder	res
GSM2935415	-3.004620535	-1.165006612	-4.169627147	responder	sen
GSM2935416	0.929052157	-0.488169512	0.440882645	non_responder	res
